# Supplementary material for: Global, regional, and national trends in colorectal cancer burden from 1990 to 2021 and projections to 2040
Source: Front Oncol. 2025 Jan 16;14:1466159. doi: 10.3389/fonc.2024.1466159 (PMC11779618; doi:10.3389/fonc.2024.1466159)
Supplement: Supplementary file 3 [file Table3.xlsx]

## Sheet: Catalog
Table	Title
Supplementary Table 2	Incident cases and ASIR of CRC in 1990 and 2021 by 204 countries and territories.
Supplementary Table 3	Death cases and ASMR of CRC in 1990 and 2021 by 204 countries and territories.
Supplementary Table 4	DALYs and age-standardized DALYs rate of CRC in 1990 and 2019 by 204 countries and territories.
Supplementary Table 5	Frontier and effective difference of CRC ASIR by 204 countries and territories.
Supplementary Table 6	Frontier and effective difference of CRC ASMR by 204 countries and territories.
Supplementary Table 7	Frontier and effective difference of CRC age-standardized DALYs rate by 204 countries and territories.

## Sheet: Supplementary Table 2
Supplementary Table 2. Incident cases and ASIR of CRC in 1990 and 2021 by 204 countries and territories
	Incident cases			ASIR per 100,000 population
Characteristics	1990 (95% UI)	2021 (95% UI)	Percentage change (%)	1990 (95% UI)	2021 (95% UI)	AAPC (95% CI)
Afghanistan	864.19 (312.28 - 1353.49)	1550.86 (674.53 - 2451.88)	79.5 (26.2 - 176.5)	12.4 (4.9 - 19.2)	14.2 (6.8 - 21.5)	0.4 (0.4 - 0.5)*
Albania	174.84 (146.88 - 209.07)	500.52 (386.24 - 670.21)	186.3 (102.7 - 300.0)	8.9 (7.5 - 10.6)	11.5 (8.8 - 15.4)	0.7 (0.2 - 1.3)*
Algeria	631.83 (525.37 - 750.96)	2355.07 (1823.70 - 3031.79)	272.7 (180.7 - 391.5)	5.8 (4.9 - 6.9)	6.9 (5.4 - 8.8)	0.6 (0.4 - 0.7)*
American Samoa	3.79 (3.21 - 4.45)	9.05 (7.52 - 11.18)	138.6 (85.3 - 213.4)	17.2 (14.8 - 20.2)	19.4 (16.1 - 23.8)	0.5 (0.4 - 0.7)*
Andorra	28.73 (20.67 - 40.70)	68.80 (46.72 - 93.00)	139.5 (45.5 - 264.5)	50.0 (36.0 - 70.7)	44.7 (30.3 - 60.4)	-0.4 (-0.8 to -0.1)*
Angola	298.79 (216.23 - 386.81)	1041.34 (760.48 - 1381.94)	248.5 (141.3 - 439.0)	7.9 (5.8 - 10.0)	9.0 (6.6 - 11.8)	0.4 (0.3 - 0.5)*
Antigua and Barbuda	11.16 (10.16 - 12.22)	34.21 (31.16 - 37.47)	206.6 (170.9 - 248.5)	20.5 (18.6 - 22.4)	32.4 (29.5 - 35.4)	1.6 (0.9 - 2.3)*
Argentina	8203.66 (7456.52 - 8941.28)	16145.42 (14155.19 - 18142.98)	96.8 (68.3 - 129.3)	25.7 (23.3 - 28.0)	28.8 (25.2 - 32.4)	0.4 (0.1 - 0.7)*
Armenia	493.65 (455.02 - 531.53)	847.11 (740.41 - 969.38)	71.6 (45.1 - 103.4)	17.8 (16.3 - 19.2)	19.6 (17.1 - 22.3)	0.3 (-0.0 - 0.6)
Australia	9465.16 (8607.42 - 10354.72)	18938.72 (16587.70 - 21680.37)	100.1 (73.3 - 128.3)	48.5 (44.1 - 53.2)	42.7 (37.6 - 48.6)	-0.4 (-0.6 to -0.2)*
Austria	5056.09 (4622.71 - 5449.17)	5239.96 (4580.34 - 6008.72)	3.6 (-10.7 - 19.3)	42.6 (39.0 - 45.9)	29.3 (25.7 - 33.4)	-1.2 (-1.4 to -1.0)*
Azerbaijan	551.29 (463.22 - 634.90)	1033.00 (781.44 - 1311.21)	87.4 (37.9 - 148.1)	10.6 (8.9 - 12.2)	9.8 (7.4 - 12.3)	-0.3 (-0.5 to -0.0)*
Bahamas	40.44 (36.47 - 44.76)	146.60 (116.12 - 182.11)	262.5 (174.3 - 356.6)	25.6 (23.1 - 28.3)	36.1 (28.9 - 44.6)	1.2 (0.8 - 1.6)*
Bahrain	25.77 (22.57 - 29.62)	162.42 (128.32 - 222.71)	530.2 (376.4 - 808.6)	15.5 (13.6 - 17.9)	18.8 (15.1 - 25.0)	0.6 (0.3 - 0.9)*
Bangladesh	2298.07 (1767.95 - 3004.26)	6093.88 (4492.00 - 8429.83)	165.2 (84.6 - 314.2)	4.8 (3.7 - 6.2)	4.4 (3.3 - 6.0)	-0.1 (-0.5 - 0.3)
Barbados	94.61 (85.53 - 104.53)	262.56 (206.04 - 322.71)	177.5 (115.9 - 253.9)	32.1 (29.1 - 35.4)	50.7 (39.7 - 62.6)	1.7 (1.4 - 2.0)*
Belarus	3156.07 (2730.43 - 3609.06)	5805.74 (4402.20 - 7410.17)	84.0 (34.1 - 144.7)	24.3 (21.1 - 27.7)	36.1 (27.4 - 46.0)	1.2 (0.5 - 2.0)*
Belgium	7025.37 (6274.39 - 7639.30)	8473.09 (7377.90 - 9570.32)	20.6 (4.3 - 40.7)	45.2 (40.3 - 49.2)	36.3 (31.8 - 40.7)	-0.7 (-1.0 to -0.5)*
Belize	8.77 (8.01 - 9.66)	50.07 (43.49 - 58.53)	471.2 (381.7 - 577.6)	9.4 (8.5 - 10.3)	16.7 (14.5 - 19.4)	2.0 (1.6 - 2.3)*
Benin	95.58 (80.56 - 113.06)	283.88 (213.26 - 375.44)	197.0 (119.2 - 301.5)	4.9 (4.2 - 5.8)	5.8 (4.5 - 7.5)	0.6 (0.4 - 0.7)*
Bermuda	35.84 (32.62 - 39.35)	84.14 (70.18 - 104.70)	134.8 (89.9 - 194.3)	57.9 (52.6 - 63.7)	61.8 (51.5 - 77.1)	0.1 (-0.4 - 0.6)
Bhutan	11.78 (7.38 - 16.23)	31.99 (23.90 - 41.72)	171.5 (82.5 - 321.6)	4.7 (2.9 - 6.3)	5.3 (4.0 - 6.8)	0.4 (0.3 - 0.5)*
Bolivia (Plurinational State of)	419.82 (265.70 - 567.75)	1434.38 (978.35 - 2003.28)	241.7 (148.1 - 397.6)	13.6 (8.7 - 18.4)	16.3 (11.2 - 22.6)	0.6 (0.5 - 0.7)*
Bosnia and Herzegovina	712.20 (620.59 - 806.65)	1933.79 (1493.91 - 2415.04)	171.5 (104.0 - 249.5)	17.6 (15.4 - 19.9)	30.8 (23.8 - 38.3)	1.9 (1.6 - 2.1)*
Botswana	53.68 (38.84 - 69.45)	153.68 (113.95 - 213.28)	186.3 (98.0 - 325.8)	10.2 (7.5 - 13.0)	11.0 (8.4 - 15.0)	0.2 (-0.6 - 0.9)
Brazil	9684.81 (9201.55 - 10166.12)	43392.08 (40050.05 - 46280.20)	348.0 (318.1 - 377.4)	11.1 (10.4 - 11.7)	17.2 (15.9 - 18.4)	1.5 (1.3 - 1.6)*
Brunei Darussalam	36.34 (29.02 - 43.87)	103.85 (86.89 - 122.29)	185.8 (119.8 - 273.2)	35.2 (28.4 - 42.5)	30.0 (25.4 - 35.5)	-0.6 (-0.8 to -0.4)*
Bulgaria	3618.28 (3193.22 - 4119.87)	6487.63 (5329.49 - 7840.90)	79.3 (39.9 - 127.2)	29.5 (26.2 - 33.5)	46.0 (37.7 - 55.8)	1.5 (1.0 - 2.0)*
Burkina Faso	206.93 (165.74 - 258.73)	542.55 (399.28 - 700.67)	162.2 (90.9 - 240.4)	5.1 (4.1 - 6.3)	6.3 (4.7 - 8.0)	0.7 (0.4 - 1.0)*
Burundi	219.29 (166.05 - 278.52)	395.42 (280.69 - 557.17)	80.3 (22.9 - 186.5)	9.5 (7.3 - 12.0)	8.4 (6.2 - 11.6)	-0.4 (-0.6 to -0.3)*
Cabo Verde	8.87 (7.45 - 10.29)	45.95 (36.03 - 55.31)	417.8 (277.8 - 589.0)	3.8 (3.2 - 4.4)	10.8 (8.5 - 13.1)	3.5 (3.2 - 3.7)*
Cambodia	609.35 (394.73 - 809.98)	2113.29 (1567.29 - 2757.01)	246.8 (141.4 - 446.7)	13.2 (8.8 - 17.2)	17.0 (12.7 - 22.0)	0.8 (0.7 - 0.9)*
Cameroon	275.23 (232.11 - 327.50)	938.85 (647.22 - 1275.64)	241.1 (136.2 - 378.4)	6.6 (5.6 - 7.8)	7.9 (5.7 - 10.6)	0.6 (0.5 - 0.7)*
Canada	15295.62 (13994.66 - 16658.79)	30536.91 (26973.45 - 34052.87)	99.6 (75.6 - 123.3)	47.0 (43.1 - 51.2)	43.3 (38.6 - 47.9)	-0.2 (-0.5 to -0.0)*
Central African Republic	106.58 (70.23 - 144.06)	202.94 (134.67 - 291.70)	90.4 (35.6 - 178.2)	9.5 (6.7 - 12.8)	9.1 (6.4 - 12.7)	-0.1 (-0.3 - 0.0)
Chad	114.99 (93.49 - 143.92)	346.30 (255.13 - 452.17)	201.2 (119.5 - 302.6)	4.2 (3.4 - 5.3)	6.3 (4.7 - 8.2)	1.3 (1.2 - 1.5)*
Chile	1484.22 (1353.24 - 1616.47)	6183.70 (5401.12 - 6996.06)	316.6 (260.0 - 386.9)	15.2 (13.8 - 16.5)	24.1 (21.1 - 27.3)	1.5 (1.1 - 1.9)*
China (mainland)	158389.30 (135418.51 - 182577.30)	658321.36 (531995.02 - 798063.00)	315.6 (212.4 - 437.7)	19.0 (16.5 - 21.8)	31.4 (25.5 - 38.0)	1.7 (1.5 - 1.8)*
Colombia	2135.65 (1965.45 - 2310.88)	12242.68 (10081.47 - 14974.08)	473.3 (366.0 - 610.9)	12.3 (11.3 - 13.4)	22.3 (18.4 - 27.3)	1.9 (1.2 - 2.5)*
Comoros	18.10 (12.25 - 23.96)	49.76 (35.55 - 66.89)	174.9 (93.1 - 300.8)	9.3 (6.6 - 12.3)	10.6 (7.6 - 14.0)	0.4 (0.2 - 0.6)*
Congo	112.52 (80.07 - 144.35)	293.77 (225.50 - 379.45)	161.1 (84.1 - 314.1)	10.9 (8.1 - 13.8)	11.0 (8.7 - 13.8)	0.1 (-0.1 - 0.3)
Cook Islands	1.14 (0.94 - 1.34)	2.42 (1.93 - 3.04)	111.1 (59.2 - 199.1)	9.5 (7.8 - 11.0)	9.4 (7.5 - 11.9)	0.0 (-0.1 - 0.2)
Costa Rica	272.16 (245.04 - 297.77)	1973.89 (1705.93 - 2321.01)	625.3 (515.1 - 759.6)	15.6 (14.1 - 17.1)	36.0 (31.2 - 42.3)	3.1 (2.9 - 3.3)*
Croatia	2097.17 (1841.44 - 2365.47)	4478.08 (3818.70 - 5156.31)	113.5 (75.5 - 155.3)	35.7 (31.3 - 40.2)	49.8 (42.4 - 57.2)	1.0 (-0.3 - 2.3)
Cuba	3192.56 (2921.30 - 3449.60)	9455.85 (7941.78 - 11026.68)	196.2 (146.7 - 255.9)	31.1 (28.4 - 33.6)	48.5 (40.8 - 56.6)	1.4 (0.9 - 2.0)*
Cyprus	214.37 (178.32 - 254.94)	710.34 (587.77 - 848.11)	231.4 (154.9 - 334.8)	29.7 (24.7 - 35.3)	34.2 (28.6 - 40.6)	0.4 (-0.0 - 0.9)
Czechia	6585.14 (5882.20 - 7386.11)	8644.29 (7239.37 - 10237.41)	31.3 (6.0 - 62.5)	47.3 (42.4 - 53.1)	40.2 (33.6 - 47.8)	-0.5 (-0.8 to -0.2)*
Côte d'Ivoire	154.15 (123.33 - 186.00)	465.01 (339.97 - 658.66)	201.7 (113.1 - 330.3)	4.1 (3.3 - 4.9)	4.3 (3.3 - 5.9)	0.2 (-0.1 - 0.4)
Democratic People's Republic of Korea	2256.58 (1640.34 - 3096.62)	5148.10 (3462.79 - 7554.28)	128.1 (59.8 - 221.1)	13.7 (10.1 - 18.6)	15.4 (10.4 - 22.5)	0.4 (0.3 - 0.4)*
Democratic Republic of the Congo	978.21 (757.64 - 1259.11)	2447.68 (1696.31 - 3516.88)	150.2 (76.9 - 262.3)	6.6 (5.1 - 8.6)	6.9 (4.8 - 9.9)	0.1 (0.0 - 0.3)*
Denmark	3061.78 (2767.93 - 3345.26)	5273.54 (4535.03 - 6008.41)	72.2 (47.0 - 101.0)	37.8 (34.2 - 41.3)	43.4 (37.3 - 49.3)	0.6 (-0.0 - 1.2)
Djibouti	13.01 (8.88 - 18.33)	82.08 (57.48 - 117.97)	530.7 (327.7 - 859.5)	9.7 (6.9 - 13.8)	13.5 (9.7 - 18.6)	1.0 (0.9 - 1.2)*
Dominica	11.01 (9.82 - 12.64)	20.33 (17.15 - 24.64)	84.6 (48.3 - 129.8)	18.4 (16.5 - 20.9)	24.6 (20.8 - 29.7)	0.9 (0.8 - 1.0)*
Dominican Republic	355.85 (296.31 - 417.55)	1547.38 (1214.25 - 1967.66)	334.8 (224.9 - 484.5)	9.9 (8.3 - 11.7)	15.4 (12.1 - 19.7)	1.5 (1.0 - 1.9)*
Ecuador	397.60 (360.56 - 431.09)	2122.35 (1647.99 - 2690.93)	433.8 (305.6 - 598.1)	7.8 (7.0 - 8.4)	13.0 (10.2 - 16.5)	1.8 (1.4 - 2.2)*
Egypt	1783.29 (1588.88 - 1999.47)	8121.03 (6619.62 - 9961.30)	355.4 (260.7 - 475.8)	6.3 (5.6 - 7.2)	12.6 (10.4 - 15.3)	2.3 (1.9 - 2.6)*
El Salvador	189.68 (172.93 - 208.04)	914.11 (742.08 - 1126.17)	381.9 (274.9 - 499.0)	6.3 (5.7 - 6.9)	14.8 (12.0 - 18.3)	2.9 (2.1 - 3.7)*
Equatorial Guinea	16.15 (11.36 - 21.11)	62.40 (41.30 - 88.48)	286.3 (136.3 - 528.9)	8.5 (6.2 - 11.0)	12.3 (8.3 - 17.1)	1.2 (0.8 - 1.7)*
Eritrea	116.35 (89.56 - 143.14)	327.29 (239.29 - 440.99)	181.3 (100.4 - 300.1)	10.1 (7.9 - 12.2)	12.1 (9.1 - 15.8)	0.6 (0.5 - 0.7)*
Estonia	607.13 (552.29 - 666.26)	1121.89 (912.60 - 1331.81)	84.8 (48.3 - 123.6)	29.4 (26.7 - 32.4)	40.9 (33.4 - 48.6)	1.1 (0.2 - 1.9)*
Eswatini	33.48 (23.14 - 43.25)	94.15 (60.39 - 130.19)	181.2 (93.8 - 300.4)	12.2 (8.4 - 15.6)	16.7 (11.0 - 22.5)	1.0 (0.8 - 1.3)*
Ethiopia	4001.37 (2232.01 - 4938.43)	6703.07 (5577.04 - 8035.38)	67.5 (22.1 - 209.5)	21.3 (12.5 - 26.2)	16.4 (13.7 - 19.5)	-0.8 (-1.0 to -0.7)*
Fiji	35.12 (28.25 - 42.37)	82.76 (60.55 - 108.06)	135.7 (74.4 - 227.0)	9.8 (7.8 - 11.7)	11.2 (8.4 - 14.5)	0.5 (0.2 - 0.8)*
Finland	1913.41 (1761.89 - 2065.12)	3888.78 (3382.90 - 4367.90)	103.2 (76.3 - 132.9)	26.6 (24.5 - 28.7)	30.6 (26.8 - 34.3)	0.4 (0.2 - 0.7)*
France	34214.81 (31352.77 - 36919.20)	58098.94 (49412.92 - 66071.35)	69.8 (47.9 - 96.5)	40.8 (37.6 - 44.1)	41.8 (36.0 - 47.2)	0.1 (-0.1 - 0.3)
Gabon	78.66 (47.32 - 111.68)	158.33 (114.52 - 209.76)	101.3 (39.9 - 207.4)	14.0 (8.6 - 19.9)	15.4 (11.3 - 20.0)	0.4 (0.3 - 0.5)*
Gambia	9.26 (7.17 - 11.47)	31.72 (23.86 - 41.36)	242.7 (143.4 - 373.9)	2.7 (2.2 - 3.4)	3.3 (2.5 - 4.3)	0.7 (0.1 - 1.2)*
Georgia	875.35 (768.81 - 989.87)	1093.94 (938.29 - 1263.39)	25.0 (4.0 - 49.5)	13.9 (12.3 - 15.7)	18.7 (16.1 - 21.7)	1.0 (-0.2 - 2.1)
Germany	60067.58 (54298.50 - 65471.21)	73768.28 (62963.76 - 83617.31)	22.8 (5.1 - 42.8)	46.5 (42.2 - 50.7)	38.5 (33.7 - 43.3)	-0.5 (-0.9 to -0.2)*
Ghana	310.73 (243.72 - 392.16)	1153.11 (896.82 - 1445.97)	271.1 (162.1 - 428.0)	5.3 (4.2 - 6.6)	7.4 (5.8 - 9.2)	1.1 (1.0 - 1.2)*
Greece	4646.26 (4239.16 - 5054.70)	8051.37 (7051.24 - 9006.38)	73.3 (52.3 - 96.3)	30.4 (27.8 - 33.1)	33.4 (30.0 - 37.2)	0.2 (-0.2 - 0.7)
Greenland	17.11 (14.98 - 19.90)	26.10 (21.97 - 31.44)	52.5 (22.7 - 88.7)	52.1 (45.9 - 60.4)	38.2 (32.4 - 45.9)	-0.8 (-1.1 to -0.5)*
Grenada	13.84 (11.94 - 15.94)	35.14 (29.54 - 41.35)	153.8 (103.3 - 218.9)	19.2 (16.5 - 22.1)	31.4 (26.5 - 36.8)	1.7 (1.0 - 2.5)*
Guam	15.06 (13.01 - 17.05)	35.30 (30.30 - 40.89)	134.5 (98.1 - 179.0)	20.4 (17.4 - 23.1)	17.0 (14.6 - 19.6)	-0.6 (-1.2 to -0.1)*
Guatemala	171.20 (157.48 - 186.47)	1085.76 (931.21 - 1275.93)	534.2 (435.3 - 653.1)	5.2 (4.8 - 5.7)	9.8 (8.4 - 11.5)	2.3 (1.3 - 3.3)*
Guinea	131.37 (105.91 - 160.68)	267.73 (197.75 - 364.09)	103.8 (44.2 - 200.8)	4.1 (3.3 - 5.0)	4.8 (3.6 - 6.5)	0.6 (0.5 - 0.7)*
Guinea-Bissau	28.10 (17.81 - 36.11)	58.65 (43.32 - 74.58)	108.7 (50.9 - 190.7)	7.3 (4.7 - 9.2)	8.5 (6.4 - 10.6)	0.5 (0.4 - 0.6)*
Guyana	52.94 (46.77 - 60.17)	125.24 (94.36 - 162.54)	136.6 (74.0 - 213.7)	14.1 (12.5 - 15.9)	19.5 (14.8 - 25.1)	1.2 (0.8 - 1.5)*
Haiti	503.02 (321.98 - 665.65)	1158.72 (780.42 - 1661.76)	130.4 (50.9 - 253.9)	16.2 (10.8 - 21.2)	16.5 (11.3 - 23.4)	0.1 (-0.0 - 0.2)
Honduras	101.10 (85.90 - 119.28)	522.46 (410.29 - 681.85)	416.8 (275.3 - 585.9)	4.8 (4.1 - 5.7)	8.3 (6.6 - 10.8)	1.8 (1.3 - 2.4)*
Hungary	6010.31 (5124.56 - 6886.87)	9406.86 (7835.71 - 11264.60)	56.5 (26.5 - 89.9)	40.9 (34.9 - 46.8)	49.5 (41.0 - 59.2)	0.7 (0.3 - 1.0)*
Iceland	96.42 (87.95 - 105.65)	189.24 (161.88 - 221.16)	96.3 (67.9 - 128.5)	33.7 (30.7 - 36.9)	32.7 (28.1 - 38.1)	-0.2 (-0.6 - 0.3)
India	22539.15 (19170.05 - 25499.04)	69409.24 (61759.49 - 78517.20)	207.9 (147.3 - 291.9)	4.6 (3.9 - 5.3)	5.7 (5.1 - 6.4)	0.7 (0.5 - 0.9)*
Indonesia	10053.67 (7779.61 - 12204.89)	35784.91 (26676.54 - 45003.32)	255.9 (161.6 - 368.2)	9.9 (7.7 - 12.0)	15.0 (11.4 - 18.7)	1.3 (1.3 - 1.4)*
Iran (Islamic Republic of)	2318.68 (1931.65 - 2681.58)	10423.48 (9025.81 - 11676.71)	349.5 (266.2 - 474.6)	8.9 (7.5 - 10.3)	13.2 (11.4 - 14.8)	1.1 (0.9 - 1.4)*
Iraq	537.30 (428.28 - 656.77)	2511.86 (1889.90 - 3240.54)	367.5 (229.1 - 555.9)	6.5 (5.2 - 7.9)	10.0 (7.6 - 12.7)	1.4 (1.2 - 1.7)*
Ireland	1853.48 (1704.82 - 2002.33)	3242.63 (2784.78 - 3698.81)	74.9 (50.3 - 101.9)	45.4 (41.9 - 48.9)	40.9 (35.2 - 46.6)	-0.3 (-0.9 - 0.2)
Israel	1628.25 (1452.50 - 1819.23)	3710.70 (3080.32 - 4292.56)	127.9 (89.1 - 172.1)	33.7 (30.0 - 37.5)	29.8 (25.1 - 34.4)	-0.3 (-0.8 - 0.1)
Italy	33896.46 (31765.90 - 35704.27)	56714.21 (49886.76 - 61489.05)	67.3 (54.0 - 79.5)	38.1 (35.8 - 40.1)	39.7 (35.6 - 42.7)	0.1 (-0.1 - 0.4)
Jamaica	327.41 (290.66 - 363.06)	975.68 (738.37 - 1303.27)	198.0 (120.7 - 294.7)	18.1 (16.1 - 20.1)	31.7 (24.0 - 42.4)	2.0 (0.5 - 3.6)*
Japan	73089.48 (68829.35 - 75765.47)	171043.28 (148912.54 - 184888.97)	134.0 (112.0 - 150.6)	43.1 (40.5 - 44.8)	48.7 (44.1 - 51.8)	0.4 (0.1 - 0.6)*
Jordan	193.65 (157.36 - 231.96)	1207.27 (926.10 - 1651.68)	523.4 (339.5 - 817.9)	13.8 (11.3 - 16.4)	15.5 (11.8 - 21.0)	0.4 (0.0 - 0.9)*
Kazakhstan	2468.68 (2177.20 - 2774.25)	2804.57 (2375.97 - 3267.97)	13.6 (-6.0 - 38.7)	19.2 (16.8 - 21.6)	15.4 (13.1 - 18.0)	-0.6 (-1.0 to -0.3)*
Kenya	419.96 (337.60 - 507.75)	1800.68 (1480.40 - 2267.47)	328.8 (244.1 - 446.5)	5.0 (4.0 - 6.0)	7.9 (6.5 - 9.8)	1.4 (1.2 - 1.7)*
Kiribati	3.29 (2.67 - 4.09)	6.71 (5.06 - 8.98)	104.1 (47.9 - 191.9)	8.9 (7.3 - 11.3)	9.4 (7.4 - 12.5)	0.2 (0.1 - 0.2)*
Kuwait	59.77 (53.64 - 66.83)	612.49 (491.04 - 757.52)	924.8 (703.3 - 1211.5)	9.4 (8.5 - 10.5)	19.0 (15.4 - 23.2)	2.8 (1.1 - 4.5)*
Kyrgyzstan	396.76 (357.30 - 436.63)	474.90 (389.65 - 569.68)	19.7 (-2.4 - 48.2)	13.1 (11.8 - 14.4)	9.6 (7.8 - 11.5)	-0.9 (-1.3 to -0.4)*
Lao People's Democratic Republic	286.99 (153.13 - 397.29)	689.31 (491.35 - 908.57)	140.2 (63.5 - 288.5)	13.6 (7.6 - 18.6)	14.7 (10.6 - 19.1)	0.3 (0.2 - 0.3)*
Latvia	922.13 (815.96 - 1041.06)	1183.00 (968.38 - 1410.39)	28.3 (2.4 - 60.6)	25.7 (22.7 - 29.1)	30.0 (24.5 - 35.8)	0.6 (0.1 - 1.0)*
Lebanon	355.25 (238.49 - 449.76)	1239.64 (1002.83 - 1584.24)	249.0 (151.2 - 503.1)	16.9 (11.7 - 21.1)	20.3 (16.5 - 25.9)	0.6 (0.4 - 0.8)*
Lesotho	56.86 (43.25 - 73.30)	148.07 (103.30 - 212.08)	160.4 (75.1 - 276.5)	7.0 (5.4 - 9.0)	14.1 (10.0 - 19.7)	2.3 (2.0 - 2.6)*
Liberia	54.99 (44.08 - 68.48)	119.77 (73.91 - 181.42)	117.8 (38.9 - 222.1)	5.0 (4.0 - 6.2)	5.9 (3.8 - 8.9)	0.5 (0.3 - 0.7)*
Libya	316.95 (248.28 - 404.12)	1172.32 (848.97 - 1585.53)	269.9 (142.3 - 472.4)	16.7 (13.0 - 21.1)	21.5 (15.7 - 28.7)	0.9 (0.5 - 1.2)*
Lithuania	1129.36 (1032.96 - 1225.53)	1775.38 (1472.40 - 2094.02)	57.2 (29.5 - 89.5)	25.0 (22.9 - 27.2)	30.9 (25.6 - 36.2)	0.6 (0.1 - 1.1)*
Luxembourg	245.77 (227.69 - 262.26)	402.88 (355.88 - 451.70)	63.9 (44.8 - 83.8)	45.1 (41.9 - 48.1)	37.5 (33.2 - 42.1)	-0.6 (-1.2 to -0.1)*
Madagascar	416.60 (335.27 - 504.40)	935.85 (672.55 - 1228.03)	124.6 (67.1 - 209.5)	8.3 (6.7 - 10.0)	8.5 (6.2 - 10.9)	0.1 (-0.2 - 0.5)
Malawi	152.75 (126.09 - 188.64)	355.50 (274.54 - 490.05)	132.7 (78.9 - 209.9)	4.1 (3.4 - 4.9)	4.8 (3.8 - 6.5)	0.6 (0.4 - 0.8)*
Malaysia	1754.58 (1545.77 - 1995.00)	7360.29 (6412.69 - 8288.02)	319.5 (247.9 - 399.2)	19.0 (16.6 - 21.5)	26.1 (22.6 - 29.5)	0.9 (0.7 - 1.0)*
Maldives	7.12 (4.02 - 9.05)	22.58 (18.31 - 28.14)	217.2 (123.5 - 538.4)	8.0 (5.1 - 10.0)	6.6 (5.3 - 8.1)	-0.7 (-1.1 to -0.4)*
Mali	265.33 (225.68 - 312.56)	629.76 (481.78 - 800.46)	137.4 (76.5 - 217.8)	7.0 (6.0 - 8.1)	7.4 (5.8 - 9.3)	0.2 (0.1 - 0.3)*
Malta	135.25 (119.65 - 152.65)	332.57 (280.61 - 379.82)	145.9 (105.7 - 192.6)	31.8 (28.2 - 35.9)	34.0 (28.8 - 38.9)	0.3 (0.0 - 0.6)*
Marshall Islands	1.96 (1.51 - 2.37)	4.64 (3.35 - 6.20)	136.3 (71.1 - 219.6)	12.2 (9.5 - 14.6)	13.3 (9.8 - 17.4)	0.3 (0.1 - 0.4)*
Mauritania	61.84 (48.07 - 76.09)	161.86 (118.30 - 217.62)	161.8 (84.4 - 279.8)	6.5 (5.0 - 8.0)	7.9 (5.8 - 10.6)	0.7 (0.5 - 0.8)*
Mauritius	74.04 (69.05 - 79.49)	394.95 (358.26 - 426.34)	433.4 (371.4 - 489.7)	10.2 (9.5 - 11.0)	21.6 (19.6 - 23.3)	2.5 (1.6 - 3.3)*
Mexico	3317.41 (3196.44 - 3438.07)	20657.33 (18125.28 - 23264.84)	522.7 (445.5 - 613.3)	8.0 (7.7 - 8.3)	16.2 (14.2 - 18.2)	2.4 (2.2 - 2.6)*
Micronesia (Federated States of)	6.34 (4.96 - 8.18)	10.23 (7.30 - 14.05)	61.4 (13.3 - 127.3)	13.2 (10.5 - 16.9)	14.1 (10.3 - 19.1)	0.2 (0.2 - 0.3)*
Monaco	35.49 (27.08 - 42.82)	65.10 (51.42 - 78.45)	83.4 (40.3 - 144.1)	51.0 (39.4 - 61.9)	68.3 (54.0 - 83.2)	1.0 (0.8 - 1.1)*
Mongolia	89.55 (69.77 - 114.23)	238.24 (185.41 - 295.47)	166.0 (93.7 - 257.8)	8.3 (6.4 - 10.5)	10.0 (7.8 - 12.4)	0.6 (0.2 - 1.0)*
Montenegro	144.49 (124.00 - 169.42)	307.30 (255.27 - 374.65)	112.7 (67.8 - 167.0)	23.1 (19.8 - 27.0)	31.5 (26.1 - 38.3)	1.1 (0.7 - 1.4)*
Morocco	964.93 (749.85 - 1200.42)	3999.96 (2883.37 - 5337.59)	314.5 (198.6 - 452.4)	6.7 (5.2 - 8.2)	11.6 (8.4 - 15.2)	1.8 (1.7 - 1.9)*
Mozambique	157.73 (130.93 - 186.35)	388.93 (293.03 - 495.29)	146.6 (80.2 - 229.9)	3.1 (2.6 - 3.6)	4.1 (3.1 - 5.1)	0.9 (0.8 - 1.1)*
Myanmar	2822.73 (1764.47 - 4076.18)	6684.73 (4898.89 - 8657.47)	136.8 (59.1 - 259.2)	11.9 (7.6 - 16.8)	13.7 (10.1 - 17.6)	0.5 (0.4 - 0.5)*
Namibia	37.22 (30.80 - 43.56)	102.85 (73.60 - 134.78)	176.3 (88.7 - 269.4)	5.8 (4.9 - 6.9)	7.4 (5.5 - 9.5)	0.8 (0.6 - 1.1)*
Nauru	0.91 (0.51 - 1.27)	1.16 (0.69 - 1.57)	27.7 (-11.3 - 86.3)	19.7 (12.0 - 27.3)	19.8 (12.3 - 26.4)	0.0 (-0.1 - 0.1)
Nepal	406.58 (284.87 - 555.94)	1130.30 (837.74 - 1498.92)	178.0 (96.5 - 309.5)	4.2 (3.1 - 5.7)	4.8 (3.6 - 6.4)	0.5 (0.3 - 0.6)*
Netherlands	14542.30 (13439.03 - 15688.23)	24518.83 (21694.49 - 27070.79)	68.6 (51.0 - 88.7)	72.2 (66.9 - 77.9)	69.8 (62.2 - 76.8)	-0.2 (-0.6 - 0.2)
New Zealand	2378.09 (2138.90 - 2617.66)	4342.02 (3762.51 - 4951.74)	82.6 (54.9 - 111.2)	60.9 (54.9 - 66.9)	51.1 (44.5 - 58.1)	-0.6 (-1.0 to -0.2)*
Nicaragua	90.19 (79.49 - 102.90)	498.04 (402.61 - 610.74)	452.2 (323.8 - 593.0)	5.8 (5.1 - 6.6)	10.1 (8.2 - 12.3)	1.7 (1.2 - 2.3)*
Niger	115.43 (87.72 - 148.68)	379.81 (267.26 - 517.05)	229.0 (136.4 - 361.2)	4.5 (3.4 - 5.7)	5.1 (3.6 - 6.8)	0.4 (0.3 - 0.6)*
Nigeria	2192.28 (1708.59 - 2782.25)	5216.40 (4014.99 - 6632.46)	137.9 (73.5 - 245.6)	5.2 (4.1 - 6.5)	6.1 (4.9 - 7.5)	0.5 (0.4 - 0.6)*
Niue	0.29 (0.24 - 0.35)	0.33 (0.27 - 0.41)	16.0 (-10.1 - 47.7)	12.9 (10.5 - 15.6)	15.6 (12.6 - 18.9)	0.6 (0.6 - 0.7)*
North Macedonia	368.76 (318.42 - 424.03)	949.89 (743.10 - 1164.13)	157.6 (93.9 - 235.5)	20.1 (17.3 - 23.1)	29.1 (23.1 - 35.4)	1.3 (0.8 - 1.7)*
Northern Mariana Islands	3.65 (2.80 - 4.80)	11.39 (9.69 - 12.73)	212.2 (134.8 - 314.5)	19.9 (16.0 - 24.8)	22.4 (19.1 - 25.0)	0.3 (0.2 - 0.5)*
Norway	2963.60 (2750.92 - 3107.23)	4803.99 (4273.62 - 5204.14)	62.1 (49.8 - 76.1)	43.2 (40.4 - 45.3)	47.1 (42.4 - 50.8)	0.3 (-0.1 - 0.7)
Oman	35.69 (25.92 - 47.91)	130.13 (97.40 - 176.39)	264.7 (135.7 - 467.8)	5.2 (3.8 - 6.9)	6.4 (5.0 - 8.1)	0.7 (0.2 - 1.1)*
Pakistan	2882.62 (2427.17 - 3308.12)	8449.72 (6886.86 - 10537.42)	193.1 (127.8 - 282.2)	5.2 (4.3 - 5.9)	6.9 (5.7 - 8.6)	0.9 (0.8 - 1.0)*
Palau	1.59 (1.22 - 2.09)	3.43 (2.62 - 4.30)	115.2 (53.1 - 203.3)	17.2 (13.2 - 22.3)	16.9 (13.2 - 21.1)	-0.0 (-0.2 - 0.1)
Palestine	185.79 (139.03 - 240.22)	591.32 (485.20 - 707.46)	218.3 (128.7 - 363.8)	21.7 (16.4 - 27.7)	23.1 (19.2 - 27.3)	0.2 (-0.1 - 0.4)
Panama	213.86 (194.82 - 233.33)	1226.65 (939.47 - 1509.01)	473.6 (335.3 - 607.9)	14.3 (12.9 - 15.6)	27.8 (21.3 - 34.2)	2.3 (2.0 - 2.6)*
Papua New Guinea	78.08 (55.50 - 106.10)	210.89 (160.44 - 265.76)	170.1 (83.5 - 304.0)	4.1 (3.0 - 5.5)	3.9 (3.1 - 4.9)	-0.2 (-0.3 to -0.1)*
Paraguay	158.39 (135.82 - 186.88)	852.54 (656.79 - 1095.31)	438.3 (294.9 - 635.5)	7.2 (6.1 - 8.5)	14.8 (11.4 - 19.0)	2.4 (2.1 - 2.8)*
Peru	1084.95 (904.84 - 1269.26)	4895.33 (3651.52 - 6467.51)	351.2 (230.9 - 503.2)	9.2 (7.7 - 10.7)	14.6 (10.9 - 19.3)	1.6 (0.1 - 3.1)*
Philippines	3568.21 (3203.12 - 4119.34)	14071.55 (11842.12 - 16616.10)	294.4 (213.0 - 381.5)	11.5 (10.3 - 13.6)	16.5 (14.0 - 19.4)	1.2 (1.1 - 1.3)*
Poland	10699.56 (10229.21 - 11132.77)	25418.09 (22826.50 - 27672.24)	137.6 (115.0 - 159.9)	24.5 (23.4 - 25.5)	35.3 (31.9 - 38.4)	1.2 (1.0 - 1.3)*
Portugal	4578.01 (4058.88 - 5138.59)	9840.59 (8400.70 - 11273.58)	115.0 (80.1 - 154.0)	33.6 (29.7 - 37.7)	42.4 (36.6 - 48.9)	0.8 (0.4 - 1.1)*
Puerto Rico	1052.95 (961.51 - 1152.41)	3078.82 (2548.00 - 3713.46)	192.4 (137.9 - 255.2)	29.2 (26.6 - 32.0)	46.5 (38.4 - 56.3)	1.5 (1.2 - 1.7)*
Qatar	20.15 (16.48 - 24.58)	228.72 (168.22 - 312.76)	1035.1 (708.0 - 1532.6)	18.5 (15.2 - 22.5)	23.3 (17.7 - 31.4)	0.8 (0.1 - 1.5)*
Republic of Korea	5634.02 (4861.18 - 6402.92)	33144.71 (27171.49 - 39015.40)	488.3 (353.5 - 635.9)	19.2 (16.6 - 21.9)	35.5 (29.1 - 41.8)	2.0 (1.7 - 2.2)*
Republic of Moldova	1069.83 (958.02 - 1175.40)	1900.45 (1606.25 - 2248.52)	77.6 (48.1 - 118.6)	24.1 (21.7 - 26.4)	31.6 (26.7 - 37.4)	0.9 (-0.0 - 1.8)
Romania	4574.83 (4023.97 - 5165.70)	14073.76 (11803.56 - 16881.29)	207.6 (145.6 - 289.6)	16.4 (14.4 - 18.5)	38.5 (32.2 - 45.9)	2.9 (2.4 - 3.4)*
Russian Federation	43502.93 (42101.20 - 44670.08)	82019.00 (75112.53 - 88815.26)	88.5 (73.2 - 103.6)	24.0 (23.2 - 24.6)	34.2 (31.3 - 37.0)	1.2 (0.7 - 1.7)*
Rwanda	309.55 (240.89 - 384.88)	603.13 (420.90 - 810.15)	94.8 (32.6 - 201.8)	11.0 (8.6 - 13.5)	10.0 (7.0 - 13.3)	-0.3 (-0.4 to -0.2)*
Saint Kitts and Nevis	8.36 (7.49 - 9.19)	21.07 (17.42 - 25.25)	152.1 (104.1 - 201.6)	22.2 (20.0 - 24.4)	31.6 (26.5 - 37.2)	1.1 (0.7 - 1.6)*
Saint Lucia	14.55 (13.32 - 15.79)	49.10 (40.03 - 59.61)	237.6 (174.1 - 311.2)	17.2 (15.8 - 18.7)	20.6 (16.8 - 25.0)	0.5 (0.2 - 0.7)*
Saint Vincent and the Grenadines	11.74 (10.71 - 12.83)	31.88 (28.01 - 36.66)	171.7 (135.6 - 220.7)	16.5 (15.1 - 18.1)	22.7 (19.9 - 26.0)	1.1 (0.5 - 1.6)*
Samoa	8.52 (6.90 - 10.17)	16.48 (13.14 - 20.44)	93.4 (47.1 - 158.7)	10.4 (8.5 - 12.4)	11.6 (9.3 - 14.2)	0.3 (0.3 - 0.4)*
San Marino	17.99 (14.84 - 21.55)	22.62 (15.05 - 31.53)	25.7 (-19.4 - 79.6)	50.3 (41.5 - 60.2)	30.5 (20.1 - 43.7)	-1.8 (-2.2 to -1.5)*
Sao Tome and Principe	5.15 (4.32 - 6.08)	12.48 (10.13 - 15.50)	142.1 (90.6 - 208.4)	8.3 (7.0 - 9.8)	12.1 (10.0 - 14.9)	1.2 (1.0 - 1.5)*
Saudi Arabia	435.04 (311.40 - 573.92)	3459.78 (2651.23 - 4327.26)	695.3 (445.4 - 1106.6)	7.1 (5.1 - 9.2)	14.9 (12.1 - 18.2)	2.4 (2.3 - 2.5)*
Senegal	172.10 (143.90 - 205.78)	530.88 (402.88 - 699.96)	208.5 (133.0 - 318.6)	5.6 (4.7 - 6.7)	7.3 (5.6 - 9.4)	0.8 (0.7 - 1.0)*
Serbia	3166.54 (2661.61 - 3820.75)	5785.19 (4699.05 - 7054.47)	82.7 (41.8 - 139.4)	29.9 (25.1 - 36.4)	35.3 (28.5 - 43.1)	0.6 (0.2 - 1.0)*
Seychelles	10.87 (9.71 - 12.36)	32.16 (27.47 - 36.83)	195.8 (142.0 - 253.6)	19.2 (17.2 - 21.8)	27.8 (23.8 - 31.9)	1.1 (0.7 - 1.6)*
Sierra Leone	88.01 (67.82 - 113.42)	200.60 (146.94 - 268.10)	127.9 (68.1 - 208.8)	4.5 (3.5 - 5.7)	5.6 (4.2 - 7.4)	0.7 (0.6 - 0.8)*
Singapore	783.44 (716.23 - 865.50)	2985.14 (2584.51 - 3414.72)	281.0 (224.8 - 341.3)	35.8 (32.5 - 39.6)	34.9 (30.1 - 40.1)	-0.1 (-0.5 - 0.4)
Slovakia	2570.12 (2241.54 - 2955.74)	5126.64 (4192.63 - 6105.90)	99.5 (57.6 - 153.3)	42.7 (37.2 - 49.0)	53.4 (43.8 - 63.5)	0.8 (0.4 - 1.1)*
Slovenia	785.14 (695.45 - 880.41)	1504.71 (1226.00 - 1851.10)	91.6 (51.6 - 142.3)	31.7 (28.0 - 35.6)	34.2 (27.8 - 42.2)	0.3 (-0.1 - 0.7)
Solomon Islands	12.96 (7.32 - 18.84)	37.28 (26.34 - 50.07)	187.6 (102.4 - 327.2)	9.7 (6.1 - 13.6)	10.6 (7.7 - 14.1)	0.3 (0.1 - 0.5)*
Somalia	236.72 (153.00 - 342.35)	600.15 (383.01 - 898.45)	153.5 (80.6 - 239.5)	9.8 (6.5 - 14.3)	9.9 (6.3 - 14.7)	0.1 (0.0 - 0.1)*
South Africa	1917.70 (1675.99 - 2412.92)	6133.96 (5488.26 - 6892.11)	219.9 (174.0 - 271.7)	9.3 (8.0 - 11.9)	13.5 (12.1 - 15.0)	1.1 (0.4 - 1.8)*
South Sudan	246.23 (167.24 - 350.26)	455.39 (313.94 - 606.13)	84.9 (25.9 - 172.8)	9.8 (6.7 - 13.8)	12.1 (8.4 - 15.9)	0.7 (0.5 - 0.8)*
Spain	19922.32 (18255.32 - 21456.65)	44609.17 (38459.01 - 50136.97)	123.9 (95.8 - 154.5)	36.7 (33.7 - 39.6)	46.2 (40.4 - 51.5)	0.7 (0.4 - 1.0)*
Sri Lanka	605.39 (530.99 - 683.75)	2049.56 (1348.19 - 2868.97)	238.6 (112.6 - 385.2)	5.7 (5.0 - 6.4)	7.5 (5.0 - 10.5)	1.0 (0.5 - 1.5)*
Sudan	657.76 (443.08 - 938.20)	1901.14 (1246.60 - 2729.11)	189.0 (95.4 - 329.1)	6.9 (4.9 - 9.8)	9.0 (6.1 - 12.8)	0.9 (0.8 - 0.9)*
Suriname	42.82 (38.39 - 47.64)	140.29 (107.27 - 176.78)	227.7 (146.7 - 314.0)	17.1 (15.3 - 19.0)	22.2 (17.0 - 28.1)	1.0 (0.3 - 1.6)*
Sweden	5317.60 (4791.21 - 5840.78)	7578.32 (6357.65 - 8860.36)	42.5 (20.1 - 69.0)	35.0 (31.8 - 38.3)	34.3 (29.0 - 40.1)	-0.1 (-0.4 - 0.3)
Switzerland	3181.23 (2862.36 - 3485.70)	5115.92 (4283.09 - 5905.75)	60.8 (39.1 - 88.1)	30.5 (27.6 - 33.3)	28.1 (24.0 - 32.5)	-0.3 (-0.8 - 0.1)
Syrian Arab Republic	436.72 (341.33 - 549.27)	1388.62 (995.80 - 1898.32)	218.0 (108.8 - 396.9)	8.0 (6.3 - 9.9)	10.6 (7.7 - 14.2)	0.9 (0.4 - 1.3)*
Taiwan (Province of China)	4437.54 (4058.21 - 4812.92)	21457.69 (18753.14 - 24088.02)	383.5 (316.1 - 456.8)	27.2 (24.8 - 29.4)	51.6 (45.2 - 57.7)	2.1 (1.9 - 2.3)*
Tajikistan	252.52 (210.61 - 297.78)	340.26 (256.65 - 450.62)	34.7 (-1.3 - 78.2)	8.9 (7.5 - 10.5)	5.6 (4.3 - 6.9)	-1.6 (-2.0 to -1.2)*
Thailand	5659.34 (4765.51 - 6607.40)	28040.12 (21228.15 - 35845.11)	395.5 (277.9 - 597.4)	15.9 (13.3 - 18.5)	26.2 (19.9 - 33.5)	1.7 (1.3 - 2.0)*
Timor-Leste	25.05 (17.69 - 33.44)	90.87 (68.74 - 118.62)	262.8 (153.5 - 441.3)	8.8 (6.4 - 11.4)	10.7 (8.1 - 13.8)	0.6 (0.5 - 0.7)*
Togo	56.18 (44.71 - 71.17)	234.95 (155.73 - 328.37)	318.2 (206.5 - 472.8)	4.8 (3.8 - 6.0)	6.6 (4.5 - 9.2)	1.0 (0.9 - 1.2)*
Tokelau	0.16 (0.12 - 0.19)	0.19 (0.15 - 0.24)	21.4 (-8.0 - 60.6)	11.8 (9.3 - 14.6)	12.8 (10.0 - 16.6)	0.2 (0.2 - 0.3)*
Tonga	4.19 (3.39 - 5.04)	7.11 (5.49 - 9.09)	69.8 (26.3 - 130.0)	7.8 (6.4 - 9.4)	8.9 (6.9 - 11.4)	0.4 (0.2 - 0.6)*
Trinidad and Tobago	189.32 (175.25 - 204.65)	586.18 (443.13 - 748.98)	209.6 (136.0 - 298.0)	23.1 (21.4 - 25.1)	30.4 (23.0 - 38.8)	1.0 (0.8 - 1.1)*
Tunisia	474.87 (395.71 - 573.33)	1745.38 (1253.01 - 2397.03)	267.6 (157.7 - 428.6)	9.8 (8.1 - 11.8)	13.1 (9.5 - 17.9)	1.0 (0.8 - 1.1)*
Turkmenistan	150.87 (136.82 - 165.82)	284.62 (212.68 - 375.14)	88.7 (38.9 - 147.6)	7.5 (6.8 - 8.3)	6.8 (5.1 - 8.9)	-0.2 (-1.0 - 0.6)
Tuvalu	0.77 (0.60 - 0.98)	1.29 (1.04 - 1.63)	67.5 (31.2 - 124.2)	11.9 (9.6 - 15.0)	12.6 (10.2 - 15.9)	0.2 (0.2 - 0.2)*
Türkiye	6798.50 (5750.30 - 7986.07)	21368.79 (17106.99 - 26283.82)	214.3 (137.3 - 310.5)	19.4 (16.5 - 22.9)	22.9 (18.4 - 28.1)	0.5 (0.3 - 0.8)*
Uganda	635.91 (512.72 - 788.56)	1677.07 (1273.00 - 2243.68)	163.7 (85.3 - 276.1)	10.2 (8.3 - 12.5)	11.4 (8.9 - 14.8)	0.3 (0.2 - 0.5)*
Ukraine	21363.08 (19510.95 - 23188.73)	19446.72 (14564.24 - 25204.31)	-9.0 (-32.5 - 20.1)	29.6 (27.1 - 32.2)	25.1 (18.7 - 32.6)	-0.7 (-0.9 to -0.6)*
United Arab Emirates	104.16 (68.64 - 143.23)	635.77 (456.80 - 941.06)	510.4 (299.4 - 1056.6)	21.2 (14.4 - 29.0)	18.8 (14.3 - 26.9)	-0.4 (-1.8 - 1.0)
United Kingdom	39088.35 (37237.45 - 40105.05)	50411.39 (46085.05 - 52744.07)	29.0 (22.9 - 33.5)	42.9 (41.0 - 43.9)	38.7 (36.0 - 40.4)	-0.4 (-0.7 to -0.1)*
United Republic of Tanzania	947.32 (763.40 - 1167.30)	2535.91 (1878.62 - 3278.41)	167.7 (95.6 - 255.9)	8.9 (7.3 - 10.8)	10.2 (7.6 - 12.9)	0.4 (0.3 - 0.5)*
United States Virgin Islands	29.24 (24.61 - 34.31)	52.53 (40.20 - 67.22)	79.7 (35.6 - 145.0)	35.7 (30.1 - 41.9)	30.4 (23.4 - 38.8)	-0.6 (-1.0 to -0.2)*
United States of America	152328.60 (141711.74 - 158999.16)	214114.60 (197870.73 - 225186.65)	40.6 (35.3 - 45.5)	47.4 (44.3 - 49.4)	38.2 (35.6 - 40.0)	-0.7 (-0.9 to -0.6)*
Uruguay	1294.09 (1182.16 - 1411.08)	2416.34 (2144.91 - 2726.76)	86.7 (63.8 - 117.1)	33.2 (30.3 - 36.2)	43.2 (38.4 - 48.5)	0.8 (0.6 - 1.0)*
Uzbekistan	901.49 (794.36 - 1019.20)	1776.34 (1425.78 - 2187.42)	97.0 (51.6 - 150.4)	7.6 (6.6 - 8.6)	6.3 (5.1 - 7.8)	-0.6 (-1.0 to -0.1)*
Vanuatu	6.59 (4.73 - 8.68)	19.31 (14.53 - 25.05)	193.1 (116.8 - 293.2)	10.8 (7.9 - 14.0)	11.2 (8.6 - 14.4)	0.1 (-0.1 - 0.2)
Venezuela (Bolivarian Republic of)	1141.08 (1049.16 - 1231.60)	5430.61 (3985.76 - 7073.16)	375.9 (248.2 - 529.8)	11.8 (10.8 - 12.7)	18.2 (13.4 - 23.6)	1.8 (1.1 - 2.4)*
Viet Nam	3801.15 (3025.44 - 4739.14)	19444.23 (14778.41 - 23609.69)	411.5 (269.7 - 594.4)	9.4 (7.5 - 11.6)	19.1 (14.7 - 23.0)	2.3 (2.2 - 2.4)*
Yemen	358.20 (240.72 - 507.75)	1218.84 (790.59 - 1773.85)	240.3 (121.7 - 445.6)	7.2 (5.1 - 9.9)	8.3 (5.4 - 12.0)	0.5 (0.3 - 0.7)*
Zambia	282.63 (231.95 - 344.40)	1026.03 (633.76 - 1982.45)	263.0 (121.2 - 684.6)	10.0 (8.3 - 12.1)	14.6 (9.4 - 26.2)	1.3 (1.1 - 1.4)*
Zimbabwe	417.37 (345.07 - 501.25)	990.70 (750.99 - 1274.53)	137.4 (72.8 - 218.5)	11.0 (9.1 - 13.0)	14.5 (11.3 - 18.2)	1.0 (0.6 - 1.4)*
Statistically significant AAPC results are marked with an asterisk (*). ASIR, age-standardized incidence rate; CRC, colorectal cancer; UI, uncertainty interval; AAPC, average annual percent change; CI, confidence interval.

## Sheet: Supplementary Table 3
Supplementary Table 3. Death cases and ASMR of CRC in 1990 and 2021 by 204 countries and territories
	Death cases			ASMR per 100,000
Characteristics	1990 (95% UI)	2021 (95% UI)	Percentage change (%)	1990 (95% UI)	2021 (95% UI)	AAPC (95% CI)
Afghanistan	796.88 (303.98 - 1227.91)	1223.67 (555.46 - 1914.83)	53.6 (8.6 - 131.7)	11.8 (5.0 - 18.1)	12.3 (6.2 - 18.5)	0.1 (0.0 - 0.2)*
Albania	144.37 (121.82 - 172.40)	325.63 (251.90 - 426.13)	125.6 (62.7 - 209.5)	7.7 (6.5 - 9.2)	7.5 (5.8 - 9.8)	-0.2 (-0.6 - 0.3)
Algeria	513.43 (426.23 - 611.61)	1434.92 (1126.29 - 1804.44)	179.5 (113.7 - 262.4)	5.3 (4.4 - 6.3)	4.8 (3.8 - 6.0)	-0.3 (-0.4 to -0.2)*
American Samoa	3.01 (2.56 - 3.52)	6.76 (5.67 - 8.31)	124.8 (75.8 - 193.1)	15.1 (12.9 - 17.6)	15.5 (13.0 - 18.9)	0.2 (0.1 - 0.4)*
Andorra	13.48 (9.75 - 18.94)	25.61 (18.43 - 33.97)	90.1 (14.9 - 189.5)	24.7 (17.9 - 34.5)	15.9 (11.4 - 21.2)	-1.5 (-1.8 to -1.3)*
Angola	281.48 (204.21 - 367.41)	903.96 (658.86 - 1204.54)	221.1 (120.6 - 396.1)	7.9 (5.9 - 10.0)	8.5 (6.3 - 11.2)	0.2 (0.2 - 0.3)*
Antigua and Barbuda	6.87 (6.27 - 7.50)	14.83 (13.58 - 16.12)	115.9 (92.6 - 143.0)	12.2 (11.1 - 13.4)	15.0 (13.6 - 16.3)	0.7 (-0.0 - 1.4)
Argentina	6775.37 (6202.43 - 7379.46)	11066.55 (9747.37 - 12451.16)	63.3 (40.2 - 89.6)	21.7 (19.8 - 23.6)	19.4 (17.1 - 21.9)	-0.3 (-0.6 - 0.0)
Armenia	364.67 (332.82 - 394.69)	568.92 (497.76 - 654.08)	56.0 (31.6 - 86.1)	13.6 (12.3 - 14.8)	13.1 (11.5 - 15.1)	-0.1 (-0.4 - 0.2)
Australia	4603.50 (4165.62 - 5026.49)	6673.85 (5734.16 - 7639.43)	45.0 (25.2 - 66.8)	23.8 (21.6 - 26.0)	14.0 (12.2 - 15.9)	-1.7 (-2.0 to -1.4)*
Austria	3022.68 (2743.73 - 3255.64)	2345.63 (2014.38 - 2702.93)	-22.4 (-32.9to-10.6)	24.7 (22.5 - 26.7)	11.8 (10.3 - 13.5)	-2.3 (-2.5 to -2.2)*
Azerbaijan	444.30 (374.16 - 510.22)	713.02 (540.50 - 902.75)	60.5 (19.1 - 111.4)	8.9 (7.5 - 10.2)	7.2 (5.5 - 9.0)	-0.7 (-0.9 to -0.4)*
Bahamas	23.68 (21.37 - 26.29)	70.88 (57.64 - 87.33)	199.3 (130.9 - 272.1)	15.6 (14.1 - 17.3)	18.5 (15.1 - 22.5)	0.7 (0.2 - 1.1)*
Bahrain	18.58 (16.28 - 21.52)	73.88 (58.70 - 102.17)	297.6 (197.8 - 490.0)	12.9 (11.3 - 14.9)	11.0 (8.9 - 14.5)	-0.6 (-1.0 to -0.2)*
Bangladesh	2129.49 (1644.68 - 2777.34)	4750.66 (3543.84 - 6607.47)	123.1 (56.5 - 251.1)	4.6 (3.5 - 5.9)	3.6 (2.7 - 4.9)	-0.6 (-1.0 to -0.2)*
Barbados	56.58 (51.22 - 62.05)	119.41 (94.16 - 145.22)	111.0 (65.9 - 164.5)	18.7 (17.0 - 20.5)	22.9 (18.1 - 27.9)	0.8 (0.5 - 1.0)*
Belarus	2091.11 (1826.90 - 2374.80)	2814.28 (2146.98 - 3530.81)	34.6 (-0.1 - 74.7)	16.2 (14.2 - 18.4)	17.3 (13.2 - 21.7)	0.1 (-0.7 - 0.8)
Belgium	4008.35 (3553.11 - 4376.00)	3675.97 (3103.69 - 4194.48)	-8.3 (-21.2 - 6.8)	25.4 (22.5 - 27.8)	14.1 (12.2 - 16.0)	-1.9 (-2.1 to -1.7)*
Belize	5.88 (5.37 - 6.47)	26.17 (22.58 - 30.46)	344.9 (272.4 - 423.6)	6.3 (5.8 - 7.0)	9.2 (7.9 - 10.6)	1.2 (0.8 - 1.6)*
Benin	93.26 (78.98 - 110.14)	258.03 (196.98 - 338.06)	176.7 (107.3 - 271.7)	5.0 (4.2 - 5.8)	5.7 (4.4 - 7.2)	0.4 (0.3 - 0.6)*
Bermuda	16.82 (15.42 - 18.41)	26.81 (22.23 - 32.98)	59.4 (29.5 - 96.6)	28.3 (25.8 - 30.9)	18.4 (15.3 - 22.6)	-1.4 (-2.1 to -0.8)*
Bhutan	10.70 (6.67 - 14.72)	26.00 (19.58 - 33.67)	142.9 (67.9 - 267.3)	4.5 (2.8 - 6.0)	4.4 (3.3 - 5.7)	-0.0 (-0.1 - 0.1)
Bolivia (Plurinational State of)	396.46 (252.68 - 534.39)	1177.50 (795.45 - 1633.75)	197.0 (116.8 - 329.7)	13.4 (8.7 - 18.1)	14.0 (9.6 - 19.4)	0.1 (0.0 - 0.2)*
Bosnia and Herzegovina	528.81 (461.17 - 597.67)	1206.46 (948.49 - 1493.24)	128.1 (75.4 - 190.0)	13.8 (11.9 - 15.6)	18.9 (14.8 - 23.4)	1.2 (0.9 - 1.5)*
Botswana	48.72 (35.81 - 63.01)	130.18 (96.84 - 178.28)	167.2 (86.7 - 292.7)	9.9 (7.4 - 12.6)	10.1 (7.8 - 13.4)	0.0 (-0.7 - 0.8)
Brazil	7970.04 (7540.27 - 8369.29)	28820.97 (26426.57 - 30696.37)	261.6 (237.6 - 285.5)	9.6 (9.0 - 10.2)	11.6 (10.6 - 12.4)	0.7 (0.5 - 0.9)*
Brunei Darussalam	27.63 (22.03 - 33.35)	62.35 (52.31 - 73.53)	125.6 (75.2 - 195.6)	28.5 (23.2 - 34.2)	20.2 (17.0 - 23.9)	-1.2 (-1.4 to -0.9)*
Bulgaria	2505.70 (2202.77 - 2862.94)	3744.05 (3049.42 - 4471.98)	49.4 (16.6 - 89.8)	21.4 (18.8 - 24.2)	25.7 (21.0 - 30.7)	0.6 (0.1 - 1.2)*
Burkina Faso	197.62 (160.69 - 246.84)	503.15 (373.42 - 646.95)	154.6 (87.0 - 231.8)	5.1 (4.2 - 6.3)	6.2 (4.7 - 7.8)	0.6 (0.3 - 0.9)*
Burundi	211.16 (161.75 - 268.40)	362.82 (258.86 - 515.40)	71.8 (16.7 - 173.3)	9.5 (7.4 - 11.9)	8.3 (6.1 - 11.4)	-0.4 (-0.6 to -0.3)*
Cabo Verde	8.50 (7.18 - 9.86)	37.92 (29.45 - 45.03)	346.3 (224.3 - 486.3)	3.6 (3.0 - 4.1)	9.1 (7.0 - 10.8)	3.1 (2.7 - 3.4)*
Cambodia	561.16 (365.16 - 741.87)	1674.41 (1249.72 - 2175.54)	198.4 (109.9 - 366.4)	12.8 (8.7 - 16.7)	14.4 (10.8 - 18.4)	0.4 (0.3 - 0.4)*
Cameroon	258.37 (218.31 - 305.50)	821.26 (569.82 - 1108.25)	217.9 (122.1 - 341.3)	6.5 (5.6 - 7.7)	7.5 (5.4 - 9.9)	0.4 (0.3 - 0.6)*
Canada	6717.75 (6173.17 - 7295.85)	10761.41 (9390.39 - 12097.89)	60.2 (39.5 - 78.3)	20.7 (19.0 - 22.4)	14.2 (12.5 - 15.8)	-1.2 (-1.4 to -1.0)*
Central African Republic	101.29 (67.47 - 136.33)	188.17 (126.11 - 271.30)	85.8 (33.0 - 168.2)	9.6 (6.9 - 12.9)	9.1 (6.4 - 12.9)	-0.2 (-0.3 to -0.0)*
Chad	113.08 (91.84 - 142.46)	323.74 (241.01 - 424.01)	186.3 (110.0 - 281.9)	4.3 (3.5 - 5.4)	6.3 (4.8 - 8.1)	1.3 (1.2 - 1.4)*
Chile	1180.74 (1079.53 - 1285.91)	3411.04 (2988.85 - 3840.84)	188.9 (152.2 - 235.9)	12.5 (11.4 - 13.6)	13.1 (11.5 - 14.8)	0.1 (-0.2 - 0.5)
China	119303.50 (102706.42 - 137153.13)	275129.23 (223378.58 - 330960.39)	130.6 (73.5 - 195.6)	15.5 (13.4 - 17.7)	13.6 (11.1 - 16.3)	-0.4 (-0.6 to -0.2)*
Colombia	1561.35 (1426.32 - 1689.33)	5783.34 (4770.34 - 6998.40)	270.4 (204.3 - 352.4)	9.4 (8.6 - 10.3)	10.5 (8.7 - 12.7)	0.3 (-0.1 - 0.8)
Comoros	16.85 (11.63 - 22.34)	44.85 (32.04 - 60.62)	166.2 (87.7 - 285.5)	9.2 (6.6 - 12.1)	10.0 (7.2 - 13.4)	0.3 (0.1 - 0.4)*
Congo	105.21 (75.85 - 134.56)	248.39 (190.90 - 317.89)	136.1 (69.0 - 270.2)	10.8 (8.2 - 13.5)	10.1 (8.0 - 12.5)	-0.2 (-0.4 - 0.0)
Cook Islands	0.88 (0.73 - 1.02)	1.45 (1.17 - 1.80)	64.1 (27.2 - 130.4)	7.8 (6.6 - 9.0)	5.7 (4.6 - 7.1)	-1.0 (-1.2 to -0.8)*
Costa Rica	161.51 (145.54 - 177.57)	831.51 (719.04 - 959.64)	414.8 (337.8 - 506.5)	9.5 (8.6 - 10.4)	15.1 (13.1 - 17.5)	1.8 (1.6 - 2.0)*
Croatia	1377.41 (1205.74 - 1549.83)	2309.00 (1964.96 - 2666.81)	67.6 (37.3 - 99.1)	24.3 (21.2 - 27.3)	24.3 (20.8 - 28.0)	-0.1 (-1.2 - 1.0)
Cuba	1586.74 (1454.06 - 1714.85)	3528.22 (3009.47 - 4078.64)	122.4 (88.0 - 163.1)	15.8 (14.4 - 17.0)	17.5 (14.9 - 20.2)	0.4 (0.3 - 0.5)*
Cyprus	129.60 (107.53 - 155.12)	248.67 (207.47 - 295.77)	91.9 (49.7 - 156.3)	20.0 (16.5 - 23.8)	12.8 (10.8 - 14.9)	-1.5 (-1.9 to -1.0)*
Czechia	4817.20 (4334.01 - 5388.35)	4526.19 (3801.39 - 5350.54)	-6.0 (-23.3 - 15.4)	34.6 (31.1 - 38.4)	20.2 (17.0 - 23.8)	-1.8 (-2.1 to -1.4)*
Côte d'Ivoire	141.05 (113.02 - 169.63)	397.35 (292.12 - 555.69)	181.7 (99.8 - 302.6)	4.1 (3.3 - 4.8)	4.0 (3.1 - 5.4)	-0.0 (-0.3 - 0.2)
Democratic People's Republic of Korea	1781.81 (1297.05 - 2432.21)	3412.23 (2275.86 - 5055.17)	91.5 (34.3 - 168.0)	11.6 (8.6 - 15.4)	10.5 (7.1 - 15.4)	-0.3 (-0.4 to -0.3)*
Democratic Republic of the Congo	916.82 (714.88 - 1184.68)	2168.22 (1495.54 - 3151.07)	136.5 (66.9 - 245.1)	6.6 (5.2 - 8.7)	6.6 (4.5 - 9.7)	-0.0 (-0.2 - 0.1)
Denmark	1972.66 (1779.76 - 2160.91)	2449.27 (2114.31 - 2760.51)	24.2 (5.0 - 44.3)	23.6 (21.3 - 25.8)	19.0 (16.4 - 21.3)	-0.7 (-1.1 to -0.2)*
Djibouti	11.72 (8.05 - 16.60)	69.73 (48.99 - 98.93)	495.0 (304.6 - 801.8)	9.5 (6.8 - 13.4)	12.7 (9.1 - 17.1)	0.9 (0.8 - 1.0)*
Dominica	7.69 (6.83 - 8.91)	12.16 (10.32 - 14.47)	58.1 (29.3 - 95.0)	13.0 (11.5 - 15.0)	15.2 (12.8 - 18.0)	0.5 (0.4 - 0.6)*
Dominican Republic	259.30 (216.05 - 305.36)	900.32 (701.43 - 1154.51)	247.2 (157.6 - 372.7)	7.8 (6.5 - 9.2)	9.1 (7.1 - 11.7)	0.6 (0.1 - 1.0)*
Ecuador	360.69 (328.73 - 392.30)	1501.89 (1175.80 - 1898.14)	316.4 (219.5 - 439.4)	7.3 (6.7 - 8.0)	9.5 (7.4 - 11.9)	0.9 (0.5 - 1.4)*
Egypt	1456.39 (1292.45 - 1641.91)	5014.05 (4079.17 - 6134.59)	244.3 (173.6 - 333.8)	5.6 (5.0 - 6.5)	8.8 (7.3 - 10.6)	1.4 (1.1 - 1.8)*
El Salvador	151.87 (138.75 - 166.23)	513.17 (413.92 - 626.01)	237.9 (163.4 - 317.4)	5.1 (4.7 - 5.6)	8.1 (6.5 - 9.9)	1.5 (0.6 - 2.3)*
Equatorial Guinea	15.43 (10.96 - 20.05)	48.68 (32.79 - 68.91)	215.4 (95.3 - 406.7)	8.6 (6.3 - 11.0)	10.5 (7.2 - 14.5)	0.7 (0.5 - 0.9)*
Eritrea	106.80 (82.47 - 131.24)	292.05 (214.58 - 393.11)	173.5 (97.7 - 285.9)	10.0 (7.9 - 12.2)	11.8 (8.9 - 15.3)	0.5 (0.4 - 0.6)*
Estonia	378.03 (346.91 - 412.26)	529.22 (433.46 - 622.46)	40.0 (14.7 - 65.9)	18.4 (16.9 - 20.1)	17.8 (14.5 - 20.9)	-0.0 (-0.5 - 0.5)
Eswatini	30.37 (21.07 - 39.10)	79.84 (51.53 - 109.16)	162.9 (82.5 - 267.2)	11.7 (8.2 - 15.1)	15.2 (10.0 - 20.1)	0.9 (0.7 - 1.1)*
Ethiopia	3870.48 (2168.99 - 4766.84)	6115.19 (5090.59 - 7352.38)	58.0 (16.6 - 191.3)	21.9 (12.9 - 26.8)	15.9 (13.3 - 19.0)	-1.0 (-1.2 to -0.9)*
Fiji	29.24 (23.48 - 35.20)	65.90 (48.50 - 86.20)	125.3 (69.4 - 207.6)	8.9 (7.1 - 10.6)	9.7 (7.3 - 12.6)	0.3 (0.0 - 0.6)*
Finland	1085.22 (988.83 - 1167.93)	1582.16 (1352.82 - 1796.18)	45.8 (26.1 - 65.8)	15.0 (13.6 - 16.1)	11.3 (9.8 - 12.8)	-0.9 (-1.1 to -0.7)*
France	20853.65 (19035.64 - 22565.55)	24584.56 (20486.19 - 28213.83)	17.9 (0.7 - 37.8)	24.1 (22.0 - 26.0)	15.1 (12.9 - 17.1)	-1.5 (-1.8 to -1.2)*
Gabon	73.72 (44.77 - 105.15)	129.34 (93.39 - 169.84)	75.4 (22.6 - 167.8)	13.6 (8.5 - 19.4)	13.5 (10.0 - 17.3)	0.0 (-0.2 - 0.2)
Gambia	8.52 (6.68 - 10.53)	27.70 (20.99 - 35.92)	225.2 (132.1 - 349.6)	2.7 (2.2 - 3.3)	3.0 (2.3 - 3.9)	0.4 (-0.1 - 0.9)
Georgia	629.36 (555.70 - 712.14)	795.12 (684.95 - 908.88)	26.3 (5.7 - 50.0)	10.1 (9.0 - 11.4)	13.3 (11.4 - 15.3)	0.9 (-0.3 - 2.0)
Germany	34764.44 (31294.37 - 37867.45)	30916.26 (25821.42 - 35199.14)	-11.1 (-24.7 - 2.9)	26.4 (23.8 - 28.7)	14.6 (12.5 - 16.5)	-1.9 (-2.1 to -1.6)*
Ghana	286.23 (224.50 - 360.51)	990.10 (769.45 - 1238.70)	245.9 (145.3 - 388.2)	5.2 (4.2 - 6.6)	6.9 (5.4 - 8.5)	0.9 (0.8 - 1.0)*
Greece	2382.21 (2175.42 - 2587.09)	3877.75 (3361.45 - 4315.71)	62.8 (43.3 - 82.2)	15.9 (14.5 - 17.2)	14.0 (12.3 - 15.5)	-0.5 (-0.9 to -0.1)*
Greenland	12.79 (11.25 - 14.84)	15.56 (13.15 - 18.70)	21.6 (-1.3 - 50.0)	42.4 (37.2 - 48.9)	24.6 (20.9 - 29.5)	-1.6 (-1.9 to -1.3)*
Grenada	10.09 (8.79 - 11.65)	18.22 (15.36 - 21.27)	80.5 (46.5 - 124.3)	13.4 (11.7 - 15.5)	17.3 (14.7 - 20.2)	1.0 (0.2 - 1.8)*
Guam	10.17 (8.72 - 11.56)	21.56 (18.39 - 24.98)	112.0 (78.7 - 153.3)	15.8 (13.3 - 17.9)	10.2 (8.8 - 11.9)	-1.5 (-2.3 to -0.7)*
Guatemala	146.91 (135.43 - 159.77)	739.72 (634.83 - 861.87)	403.5 (323.6 - 495.7)	4.9 (4.5 - 5.3)	6.9 (6.0 - 8.0)	1.4 (0.4 - 2.5)*
Guinea	128.09 (103.72 - 156.92)	247.54 (182.36 - 336.97)	93.3 (37.7 - 183.6)	4.1 (3.3 - 5.0)	4.7 (3.5 - 6.3)	0.4 (0.4 - 0.5)*
Guinea-Bissau	27.00 (17.12 - 34.67)	53.15 (39.65 - 67.62)	96.9 (42.4 - 172.1)	7.4 (4.8 - 9.3)	8.4 (6.3 - 10.5)	0.4 (0.3 - 0.5)*
Guyana	40.88 (36.10 - 45.90)	80.25 (60.84 - 102.93)	96.3 (44.8 - 157.4)	11.4 (10.1 - 12.7)	13.2 (10.2 - 16.9)	0.6 (0.1 - 1.2)*
Haiti	436.16 (281.39 - 574.30)	899.36 (612.35 - 1276.58)	106.2 (38.8 - 217.0)	15.0 (10.2 - 19.5)	13.8 (9.6 - 19.3)	-0.2 (-0.3 to -0.2)*
Honduras	83.35 (70.87 - 98.16)	375.39 (295.94 - 489.42)	350.4 (231.2 - 497.8)	4.1 (3.5 - 4.9)	6.3 (5.0 - 8.2)	1.4 (0.9 - 1.9)*
Hungary	4473.47 (3784.24 - 5128.72)	5211.45 (4366.55 - 6242.47)	16.5 (-4.9 - 44.0)	30.8 (26.1 - 35.1)	26.0 (21.7 - 31.1)	-0.5 (-0.7 to -0.3)*
Iceland	46.59 (42.06 - 50.91)	69.58 (57.61 - 81.38)	49.3 (26.1 - 72.6)	15.8 (14.4 - 17.3)	11.2 (9.4 - 13.0)	-1.2 (-1.7 to -0.7)*
India	20062.43 (17078.75 - 22807.51)	54017.54 (48106.10 - 61278.99)	169.2 (116.2 - 242.5)	4.3 (3.6 - 4.9)	4.6 (4.1 - 5.2)	0.3 (-0.1 - 0.7)
Indonesia	8744.91 (6814.40 - 10597.23)	27107.60 (20431.05 - 33822.21)	210.0 (130.3 - 306.4)	9.2 (7.2 - 11.1)	12.4 (9.5 - 15.3)	1.0 (0.9 - 1.0)*
Iran (Islamic Republic of)	1700.64 (1433.97 - 1956.30)	5409.91 (4625.88 - 6012.27)	218.1 (159.9 - 298.9)	7.2 (6.1 - 8.3)	7.4 (6.3 - 8.2)	-0.0 (-0.2 - 0.2)
Iraq	421.07 (340.04 - 515.22)	1413.11 (1070.75 - 1769.28)	235.6 (138.5 - 369.0)	5.3 (4.3 - 6.5)	6.3 (4.8 - 7.8)	0.6 (0.4 - 0.9)*
Ireland	1044.49 (968.61 - 1122.57)	1182.82 (1002.68 - 1350.66)	13.2 (-3.2 - 29.4)	25.8 (23.9 - 27.6)	14.4 (12.2 - 16.4)	-1.9 (-2.2 to -1.5)*
Israel	1022.91 (907.28 - 1140.98)	1760.94 (1422.90 - 2050.95)	72.2 (41.2 - 106.9)	21.6 (19.2 - 24.0)	13.4 (10.9 - 15.5)	-1.6 (-1.8 to -1.3)*
Italy	17782.72 (16468.59 - 18611.50)	23428.64 (19953.58 - 25626.73)	31.7 (20.2 - 41.4)	19.8 (18.4 - 20.8)	14.3 (12.6 - 15.4)	-1.0 (-1.1 to -0.9)*
Jamaica	201.03 (178.56 - 223.04)	473.52 (365.96 - 620.30)	135.5 (78.0 - 203.5)	11.0 (9.7 - 12.2)	15.1 (11.6 - 19.8)	1.6 (-0.2 - 3.5)
Japan	31351.31 (29409.63 - 32588.03)	67923.61 (56450.94 - 74359.76)	116.7 (89.6 - 131.8)	19.0 (17.7 - 19.8)	15.9 (14.0 - 17.0)	-0.6 (-0.8 to -0.4)*
Jordan	139.15 (113.22 - 167.47)	594.41 (456.84 - 799.82)	327.2 (202.6 - 515.6)	10.9 (9.0 - 13.1)	8.8 (6.7 - 11.6)	-0.7 (-1.0 to -0.3)*
Kazakhstan	1929.68 (1696.22 - 2162.97)	1818.57 (1545.51 - 2116.50)	-5.8 (-22.3 - 16.5)	15.4 (13.5 - 17.4)	10.5 (8.9 - 12.2)	-1.1 (-1.8 to -0.4)*
Kenya	375.34 (303.85 - 454.14)	1519.83 (1251.17 - 1905.95)	304.9 (224.8 - 414.9)	4.7 (3.8 - 5.7)	7.2 (5.9 - 8.9)	1.4 (1.2 - 1.5)*
Kiribati	3.06 (2.49 - 3.81)	5.91 (4.50 - 7.87)	92.7 (41.7 - 172.1)	8.9 (7.2 - 11.3)	9.0 (7.2 - 11.9)	0.1 (0.0 - 0.1)*
Kuwait	32.47 (29.17 - 36.14)	230.40 (185.06 - 287.05)	609.5 (459.1 - 802.4)	6.0 (5.3 - 6.7)	8.7 (7.1 - 10.7)	1.7 (-0.1 - 3.4)
Kyrgyzstan	323.28 (293.53 - 354.79)	325.83 (265.78 - 394.07)	0.8 (-17.5 - 25.1)	10.9 (9.9 - 12.0)	7.0 (5.7 - 8.6)	-1.4 (-2.0 to -0.8)*
Lao People's Democratic Republic	269.61 (145.27 - 372.03)	572.35 (407.38 - 755.48)	112.3 (43.6 - 242.5)	13.4 (7.8 - 18.1)	13.0 (9.5 - 16.9)	-0.1 (-0.1 to -0.0)*
Latvia	638.06 (569.13 - 717.47)	703.78 (576.22 - 840.77)	10.3 (-11.3 - 36.3)	17.7 (15.8 - 20.0)	16.7 (13.6 - 19.9)	-0.3 (-0.6 - 0.0)
Lebanon	268.24 (182.76 - 335.12)	695.35 (565.76 - 884.20)	159.2 (89.2 - 353.2)	13.5 (9.4 - 16.6)	11.0 (9.0 - 14.0)	-0.6 (-0.9 to -0.4)*
Lesotho	54.25 (41.49 - 69.81)	134.60 (94.17 - 192.30)	148.1 (68.6 - 254.5)	6.9 (5.3 - 8.9)	13.5 (9.6 - 19.0)	2.3 (1.9 - 2.6)*
Liberia	53.67 (43.10 - 66.74)	103.46 (64.50 - 155.77)	92.8 (25.3 - 185.6)	5.1 (4.1 - 6.3)	5.6 (3.6 - 8.3)	0.3 (-0.1 - 0.6)
Libya	243.12 (188.18 - 310.78)	687.38 (503.82 - 917.84)	182.7 (84.2 - 337.9)	13.5 (10.4 - 17.2)	14.0 (10.3 - 18.6)	0.1 (-0.1 - 0.3)
Lithuania	744.06 (684.87 - 806.78)	1041.58 (857.66 - 1235.40)	40.0 (15.6 - 69.1)	16.5 (15.2 - 17.9)	16.9 (13.9 - 20.0)	-0.0 (-0.5 - 0.4)
Luxembourg	145.25 (134.36 - 154.41)	166.89 (146.55 - 185.65)	14.9 (1.4 - 28.3)	26.7 (24.8 - 28.4)	14.6 (12.8 - 16.2)	-1.8 (-2.1 to -1.6)*
Madagascar	390.98 (315.66 - 473.47)	817.60 (590.35 - 1070.80)	109.1 (54.0 - 186.8)	8.1 (6.6 - 9.8)	8.1 (5.9 - 10.5)	0.0 (-0.3 - 0.4)
Malawi	143.90 (118.60 - 176.47)	312.82 (242.79 - 428.88)	117.4 (66.5 - 188.2)	4.1 (3.4 - 4.9)	4.5 (3.6 - 6.1)	0.4 (0.2 - 0.6)*
Malaysia	1463.59 (1281.96 - 1655.94)	4777.00 (4147.79 - 5341.31)	226.4 (170.8 - 287.0)	16.5 (14.3 - 18.7)	18.0 (15.6 - 20.3)	0.1 (-0.1 - 0.2)
Maldives	6.03 (3.53 - 7.62)	13.50 (10.95 - 16.70)	123.8 (58.6 - 325.6)	7.3 (4.9 - 9.2)	4.4 (3.5 - 5.3)	-1.8 (-2.0 to -1.6)*
Mali	250.71 (214.73 - 293.94)	564.12 (431.95 - 715.62)	125.0 (67.7 - 202.9)	7.0 (6.0 - 8.1)	7.1 (5.6 - 9.0)	0.1 (-0.1 - 0.2)
Malta	78.51 (69.46 - 88.22)	142.59 (118.05 - 164.22)	81.6 (50.6 - 118.2)	18.9 (16.7 - 21.2)	13.6 (11.3 - 15.7)	-1.0 (-1.6 to -0.4)*
Marshall Islands	1.77 (1.37 - 2.13)	3.78 (2.74 - 5.00)	113.1 (55.1 - 187.5)	11.7 (9.2 - 13.9)	12.0 (9.1 - 15.5)	0.1 (-0.0 - 0.2)
Mauritania	59.37 (46.09 - 72.89)	136.96 (100.65 - 184.13)	130.7 (63.2 - 234.5)	6.5 (5.1 - 7.9)	7.1 (5.2 - 9.5)	0.3 (0.2 - 0.5)*
Mauritius	56.72 (53.03 - 60.86)	254.32 (232.73 - 272.98)	348.4 (299.5 - 392.1)	8.4 (7.8 - 9.0)	14.2 (13.0 - 15.3)	1.6 (0.6 - 2.7)*
Mexico	2497.56 (2407.12 - 2587.93)	10930.08 (9651.06 - 12242.21)	337.6 (287.6 - 389.5)	6.4 (6.2 - 6.7)	8.8 (7.8 - 9.8)	1.0 (0.7 - 1.4)*
Micronesia (Federated States of)	5.84 (4.61 - 7.48)	8.21 (5.94 - 11.29)	40.7 (-0.7 - 98.5)	12.8 (10.2 - 16.2)	12.4 (9.0 - 16.7)	-0.1 (-0.1 to -0.1)*
Monaco	18.11 (13.92 - 21.81)	27.00 (21.54 - 32.49)	49.1 (14.3 - 99.4)	24.1 (18.6 - 29.1)	25.2 (20.1 - 30.6)	0.1 (0.1 - 0.2)*
Mongolia	81.03 (63.08 - 103.00)	179.50 (140.26 - 221.57)	121.5 (61.2 - 196.4)	7.7 (6.0 - 9.8)	8.1 (6.3 - 10.0)	0.2 (-0.2 - 0.5)
Montenegro	85.14 (73.40 - 99.52)	168.12 (140.33 - 200.16)	97.5 (56.4 - 145.2)	14.0 (12.0 - 16.2)	17.7 (14.9 - 21.0)	1.0 (0.6 - 1.3)*
Morocco	823.33 (644.87 - 1008.67)	2724.92 (1991.94 - 3532.30)	231.0 (146.9 - 330.6)	6.0 (4.7 - 7.3)	8.3 (6.2 - 10.6)	1.1 (1.0 - 1.2)*
Mozambique	155.97 (129.67 - 183.26)	365.54 (273.77 - 463.63)	134.4 (71.2 - 210.9)	3.3 (2.7 - 3.8)	4.1 (3.2 - 5.2)	0.8 (0.7 - 0.9)*
Myanmar	2592.30 (1638.64 - 3708.56)	5371.63 (3958.44 - 6915.91)	107.2 (39.3 - 212.9)	11.5 (7.4 - 16.1)	11.6 (8.6 - 14.8)	0.0 (0.0 - 0.0)*
Namibia	33.54 (27.85 - 39.32)	83.20 (61.01 - 107.70)	148.1 (70.5 - 230.7)	5.6 (4.6 - 6.6)	6.4 (4.8 - 8.0)	0.5 (0.2 - 0.7)*
Nauru	0.77 (0.44 - 1.08)	0.91 (0.55 - 1.22)	17.8 (-16.9 - 69.7)	18.4 (11.6 - 25.2)	17.0 (10.7 - 22.3)	-0.3 (-0.3 to -0.2)*
Nepal	374.09 (264.34 - 514.04)	923.38 (682.40 - 1218.82)	146.8 (76.1 - 260.6)	4.1 (3.0 - 5.5)	4.1 (3.1 - 5.5)	0.1 (-0.0 - 0.2)
Netherlands	4876.74 (4495.25 - 5263.63)	7444.83 (6510.57 - 8299.48)	52.7 (36.9 - 71.1)	23.9 (22.2 - 25.8)	20.0 (17.6 - 22.2)	-0.6 (-1.1 to -0.2)*
New Zealand	1174.26 (1059.62 - 1296.00)	1601.92 (1378.46 - 1824.10)	36.4 (16.5 - 59.1)	30.3 (27.3 - 33.4)	18.1 (15.7 - 20.6)	-1.7 (-2.1 to -1.3)*
Nicaragua	68.06 (59.74 - 77.77)	279.28 (227.51 - 339.31)	310.3 (215.7 - 416.7)	4.6 (4.0 - 5.2)	5.9 (4.8 - 7.1)	0.8 (0.3 - 1.4)*
Niger	110.24 (84.01 - 141.84)	352.36 (250.74 - 477.71)	219.6 (132.3 - 344.5)	4.6 (3.5 - 5.8)	5.0 (3.7 - 6.7)	0.3 (0.2 - 0.5)*
Nigeria	2119.20 (1655.70 - 2687.88)	4622.72 (3642.42 - 5758.22)	118.1 (60.4 - 215.6)	5.2 (4.1 - 6.5)	5.8 (4.8 - 7.0)	0.3 (0.2 - 0.4)*
Niue	0.26 (0.22 - 0.32)	0.25 (0.20 - 0.30)	-3.9 (-24.6 - 21.3)	11.4 (9.4 - 13.7)	12.0 (9.7 - 14.5)	0.2 (0.1 - 0.3)*
North Macedonia	285.30 (246.80 - 329.49)	588.56 (467.87 - 713.19)	106.3 (58.3 - 165.9)	16.1 (13.9 - 18.7)	19.3 (15.6 - 23.2)	0.6 (0.1 - 1.0)*
Northern Mariana Islands	2.37 (1.86 - 3.10)	7.00 (5.98 - 7.80)	195.1 (123.2 - 287.7)	15.6 (12.6 - 19.6)	15.6 (13.3 - 17.5)	-0.1 (-0.3 - 0.1)
Norway	1716.73 (1571.72 - 1804.74)	1989.41 (1719.65 - 2160.23)	15.9 (6.0 - 24.7)	24.0 (22.2 - 25.2)	18.1 (15.9 - 19.5)	-0.9 (-1.4 to -0.5)*
Oman	26.61 (19.49 - 35.21)	62.16 (47.22 - 80.93)	133.6 (51.9 - 259.7)	4.2 (3.1 - 5.5)	3.6 (2.8 - 4.5)	-0.4 (-0.9 - 0.1)
Pakistan	2704.53 (2282.62 - 3111.08)	7225.12 (5933.14 - 9021.82)	167.1 (107.6 - 247.1)	5.0 (4.2 - 5.8)	6.3 (5.2 - 7.8)	0.7 (0.6 - 0.8)*
Palau	1.31 (1.01 - 1.70)	2.45 (1.86 - 3.06)	87.3 (34.5 - 157.6)	15.2 (11.7 - 19.4)	13.6 (10.5 - 17.0)	-0.4 (-0.6 to -0.2)*
Palestine	147.42 (111.41 - 188.40)	340.35 (282.20 - 400.86)	130.9 (67.9 - 229.8)	18.3 (14.0 - 23.2)	15.2 (12.7 - 17.7)	-0.6 (-0.9 to -0.4)*
Panama	124.72 (113.97 - 135.08)	495.25 (382.55 - 602.09)	297.1 (208.2 - 378.9)	8.6 (7.8 - 9.3)	11.1 (8.6 - 13.5)	1.0 (0.4 - 1.5)*
Papua New Guinea	66.84 (48.01 - 90.07)	173.28 (132.85 - 217.79)	159.2 (78.5 - 286.5)	3.9 (2.9 - 5.0)	3.6 (2.8 - 4.4)	-0.3 (-0.4 to -0.2)*
Paraguay	132.15 (112.75 - 156.14)	593.60 (457.70 - 750.14)	349.2 (232.2 - 513.9)	6.2 (5.3 - 7.2)	10.6 (8.2 - 13.3)	1.8 (1.5 - 2.2)*
Peru	965.42 (811.49 - 1121.46)	3098.45 (2310.23 - 3988.14)	220.9 (137.0 - 322.3)	8.4 (7.1 - 9.8)	9.3 (7.0 - 12.0)	0.3 (-1.2 - 1.9)
Philippines	2929.22 (2624.04 - 3416.57)	10582.32 (8917.80 - 12374.70)	261.3 (186.4 - 338.7)	10.3 (9.2 - 12.3)	13.2 (11.2 - 15.4)	0.9 (0.7 - 1.1)*
Poland	9310.97 (8883.69 - 9685.18)	18179.61 (16286.87 - 19763.10)	95.2 (76.7 - 114.0)	21.6 (20.6 - 22.5)	24.3 (21.9 - 26.5)	0.3 (0.2 - 0.4)*
Portugal	3109.02 (2758.30 - 3465.71)	4685.60 (3967.70 - 5321.41)	50.7 (26.7 - 75.4)	23.3 (20.6 - 25.9)	17.3 (14.9 - 19.7)	-0.9 (-1.2 to -0.7)*
Puerto Rico	509.83 (464.01 - 556.73)	1003.12 (836.00 - 1205.71)	96.8 (63.5 - 136.5)	14.5 (13.2 - 15.8)	13.5 (11.3 - 16.2)	-0.4 (-0.6 to -0.2)*
Qatar	12.68 (10.51 - 15.41)	78.44 (57.79 - 107.58)	518.8 (344.0 - 800.7)	14.7 (12.1 - 17.7)	11.4 (8.7 - 15.3)	-0.8 (-1.5 to -0.1)*
Republic of Korea	3800.39 (3301.76 - 4331.93)	11660.28 (9597.58 - 13743.91)	206.8 (136.8 - 286.0)	14.1 (12.2 - 16.0)	12.6 (10.3 - 14.8)	-0.5 (-0.6 to -0.4)*
Republic of Moldova	769.86 (688.44 - 842.37)	1090.21 (922.45 - 1280.06)	41.6 (17.7 - 73.1)	18.0 (16.2 - 19.6)	18.1 (15.3 - 21.2)	0.0 (-0.6 - 0.6)
Romania	3447.78 (3011.17 - 3902.24)	8029.06 (6763.91 - 9501.66)	132.9 (86.2 - 191.1)	12.6 (11.0 - 14.3)	21.1 (17.9 - 24.9)	1.9 (1.2 - 2.6)*
Russian Federation	30863.94 (29835.48 - 31741.35)	45875.04 (42132.80 - 49665.84)	48.6 (36.9 - 60.4)	17.3 (16.7 - 17.8)	19.0 (17.5 - 20.6)	0.3 (-0.3 - 0.9)
Rwanda	294.54 (230.37 - 364.29)	529.55 (371.56 - 715.96)	79.8 (22.8 - 174.8)	11.0 (8.6 - 13.5)	9.5 (6.7 - 12.7)	-0.5 (-0.6 to -0.4)*
Saint Kitts and Nevis	6.36 (5.73 - 7.02)	10.41 (8.69 - 12.27)	63.6 (34.4 - 94.3)	17.0 (15.4 - 18.8)	17.1 (14.5 - 19.9)	0.0 (-0.3 - 0.4)
Saint Lucia	10.01 (9.18 - 10.91)	25.89 (21.30 - 31.27)	158.5 (112.3 - 211.9)	12.5 (11.5 - 13.6)	11.0 (9.1 - 13.3)	-0.6 (-1.0 to -0.2)*
Saint Vincent and the Grenadines	8.07 (7.36 - 8.83)	17.99 (15.83 - 20.51)	122.8 (93.3 - 159.3)	11.7 (10.7 - 12.8)	13.2 (11.6 - 15.1)	0.4 (-0.1 - 0.9)
Samoa	7.42 (6.03 - 8.80)	12.61 (10.15 - 15.49)	70.0 (31.5 - 123.5)	9.6 (7.8 - 11.3)	9.4 (7.6 - 11.4)	-0.1 (-0.1 to -0.0)*
San Marino	8.72 (7.18 - 10.41)	9.59 (6.58 - 13.09)	10.0 (-25.6 - 56.4)	23.7 (19.6 - 28.3)	11.1 (7.5 - 15.4)	-2.8 (-3.2 to -2.4)*
Sao Tome and Principe	4.95 (4.14 - 5.85)	10.41 (8.57 - 12.76)	110.3 (68.7 - 165.4)	8.2 (6.9 - 9.6)	10.8 (9.0 - 13.2)	0.9 (0.7 - 1.1)*
Saudi Arabia	329.02 (238.24 - 431.91)	1449.74 (1135.07 - 1816.18)	340.6 (200.3 - 570.8)	5.8 (4.3 - 7.5)	7.6 (6.3 - 9.4)	0.9 (0.8 - 1.0)*
Senegal	163.65 (136.22 - 197.59)	476.54 (363.23 - 626.52)	191.2 (120.9 - 297.9)	5.5 (4.6 - 6.7)	6.9 (5.3 - 8.9)	0.7 (0.6 - 0.9)*
Serbia	2476.08 (2060.86 - 3014.48)	3628.29 (2953.33 - 4402.69)	46.5 (15.4 - 87.0)	25.1 (21.0 - 30.5)	21.3 (17.3 - 25.9)	-0.5 (-1.0 to -0.0)*
Seychelles	9.30 (8.29 - 10.55)	21.83 (18.81 - 25.07)	134.8 (93.9 - 181.0)	16.5 (14.7 - 18.7)	20.0 (17.2 - 22.9)	0.5 (0.0 - 1.0)*
Sierra Leone	86.01 (66.47 - 110.71)	182.21 (134.44 - 245.30)	111.8 (55.8 - 189.3)	4.5 (3.5 - 5.7)	5.4 (4.0 - 7.1)	0.6 (0.5 - 0.6)*
Singapore	456.39 (415.68 - 503.20)	1044.35 (903.73 - 1185.52)	128.8 (94.1 - 165.4)	22.1 (20.0 - 24.4)	12.4 (10.7 - 14.2)	-1.8 (-2.2 to -1.4)*
Slovakia	1622.73 (1412.92 - 1858.90)	2387.61 (1944.52 - 2850.03)	47.1 (15.9 - 86.3)	27.1 (23.6 - 31.0)	24.7 (20.2 - 29.5)	-0.3 (-0.6 to -0.0)*
Slovenia	531.51 (471.56 - 592.21)	784.85 (630.82 - 956.26)	47.7 (16.9 - 85.8)	21.4 (19.0 - 23.9)	16.2 (13.0 - 19.7)	-0.9 (-1.3 to -0.4)*
Solomon Islands	11.68 (6.67 - 16.93)	31.37 (22.27 - 42.04)	168.6 (89.8 - 297.2)	9.5 (6.1 - 13.2)	9.7 (7.1 - 12.8)	0.0 (-0.1 - 0.1)
Somalia	220.42 (142.38 - 318.09)	552.67 (356.31 - 825.82)	150.7 (80.5 - 234.4)	9.8 (6.6 - 14.2)	9.9 (6.4 - 14.5)	0.1 (-0.0 - 0.2)
South Africa	1682.10 (1463.84 - 2145.01)	4827.80 (4348.86 - 5384.35)	187.0 (143.3 - 234.4)	8.6 (7.4 - 11.1)	11.2 (10.0 - 12.4)	0.8 (0.1 - 1.5)*
South Sudan	233.94 (159.28 - 332.82)	404.06 (281.84 - 537.43)	72.7 (18.2 - 153.5)	9.7 (6.7 - 13.5)	11.5 (8.1 - 15.1)	0.6 (0.5 - 0.7)*
Spain	10879.42 (9883.13 - 11753.33)	18173.54 (15272.12 - 20682.09)	67.0 (45.0 - 91.0)	20.0 (18.1 - 21.6)	16.6 (14.2 - 18.7)	-0.6 (-0.8 to -0.4)*
Sri Lanka	492.11 (433.69 - 558.60)	1184.39 (781.56 - 1641.80)	140.7 (50.9 - 243.0)	5.0 (4.4 - 5.7)	4.5 (3.0 - 6.2)	-0.3 (-0.7 - 0.2)
Sudan	576.06 (395.21 - 814.58)	1328.47 (887.11 - 1916.77)	130.6 (58.4 - 240.8)	6.4 (4.6 - 8.9)	7.0 (4.7 - 9.8)	0.3 (0.2 - 0.3)*
Suriname	30.86 (27.65 - 34.22)	85.19 (64.71 - 107.31)	176.1 (105.2 - 248.8)	12.7 (11.4 - 14.1)	13.8 (10.5 - 17.4)	0.6 (0.0 - 1.2)*
Sweden	2985.00 (2675.13 - 3283.01)	3490.15 (2847.02 - 4096.71)	16.9 (-1.7 - 39.1)	18.8 (16.9 - 20.7)	14.4 (11.9 - 16.8)	-0.9 (-1.2 to -0.6)*
Switzerland	1625.80 (1454.72 - 1773.26)	2091.88 (1710.43 - 2436.63)	28.7 (9.8 - 50.3)	15.0 (13.5 - 16.3)	10.4 (8.6 - 12.0)	-1.2 (-1.6 to -0.9)*
Syrian Arab Republic	338.43 (267.86 - 419.32)	756.41 (549.40 - 1037.68)	123.5 (47.2 - 247.6)	6.6 (5.3 - 8.2)	6.4 (4.7 - 8.6)	-0.1 (-0.3 - 0.1)
Taiwan (Province of China)	2552.73 (2339.19 - 2761.99)	9338.54 (8058.98 - 10547.24)	265.8 (212.8 - 321.8)	17.0 (15.5 - 18.4)	21.9 (19.0 - 24.6)	0.9 (0.7 - 1.1)*
Tajikistan	213.73 (178.95 - 252.47)	266.60 (201.87 - 345.52)	24.7 (-8.1 - 65.5)	7.8 (6.5 - 9.2)	4.7 (3.6 - 5.9)	-1.7 (-2.1 to -1.3)*
Thailand	4387.70 (3691.69 - 5126.96)	15991.04 (12224.09 - 20388.19)	264.5 (182.2 - 399.0)	13.2 (11.1 - 15.5)	14.9 (11.4 - 19.0)	0.4 (0.1 - 0.7)*
Timor-Leste	22.50 (15.97 - 29.94)	76.72 (58.76 - 100.16)	241.0 (139.4 - 405.3)	8.5 (6.3 - 11.1)	9.4 (7.2 - 12.3)	0.3 (0.2 - 0.4)*
Togo	52.17 (41.67 - 65.91)	203.60 (134.98 - 284.20)	290.2 (186.7 - 429.3)	4.7 (3.8 - 6.0)	6.3 (4.3 - 8.6)	0.9 (0.8 - 1.0)*
Tokelau	0.14 (0.11 - 0.18)	0.15 (0.11 - 0.19)	3.9 (-20.5 - 35.6)	11.1 (8.8 - 13.6)	10.0 (7.8 - 12.9)	-0.3 (-0.4 to -0.3)*
Tonga	3.51 (2.88 - 4.20)	5.62 (4.40 - 7.11)	60.4 (20.2 - 114.4)	7.0 (5.7 - 8.3)	7.2 (5.7 - 9.1)	0.1 (-0.1 - 0.3)
Trinidad and Tobago	121.53 (111.89 - 131.15)	277.62 (212.32 - 353.79)	128.4 (74.8 - 194.3)	15.8 (14.5 - 17.1)	14.6 (11.2 - 18.5)	-0.3 (-0.4 to -0.1)*
Tunisia	358.76 (293.21 - 429.57)	955.75 (695.22 - 1283.36)	166.4 (87.2 - 277.1)	7.9 (6.5 - 9.5)	7.5 (5.5 - 10.0)	-0.2 (-0.3 to -0.1)*
Turkmenistan	123.73 (111.95 - 136.24)	206.27 (156.97 - 270.06)	66.7 (25.3 - 117.8)	6.4 (5.8 - 7.1)	5.2 (4.0 - 6.7)	-0.5 (-1.3 - 0.2)
Tuvalu	0.70 (0.56 - 0.89)	1.05 (0.84 - 1.33)	50.3 (17.9 - 100.0)	11.5 (9.4 - 14.5)	10.9 (8.8 - 13.8)	-0.2 (-0.2 to -0.2)*
Türkiye	5512.26 (4692.52 - 6452.92)	11634.91 (9355.71 - 14230.96)	111.1 (61.9 - 174.4)	16.7 (14.3 - 19.6)	12.9 (10.4 - 15.8)	-0.8 (-1.1 to -0.5)*
Uganda	597.59 (486.55 - 740.69)	1454.33 (1110.16 - 1938.80)	143.4 (69.9 - 246.1)	10.1 (8.3 - 12.3)	10.6 (8.3 - 13.8)	0.2 (0.1 - 0.3)*
Ukraine	14611.72 (13369.16 - 15827.68)	12319.14 (9192.74 - 15854.89)	-15.7 (-37.4 - 11.3)	20.4 (18.6 - 22.1)	15.7 (11.6 - 20.2)	-0.8 (-1.4 to -0.3)*
United Arab Emirates	75.29 (50.44 - 102.70)	326.47 (235.69 - 488.71)	333.6 (182.7 - 712.8)	17.6 (12.2 - 23.7)	13.1 (10.0 - 18.5)	-1.0 (-2.3 - 0.4)
United Kingdom	22692.27 (21466.93 - 23344.36)	22130.21 (19879.61 - 23362.10)	-2.5 (-7.6 - 1.3)	24.4 (23.1 - 25.1)	15.7 (14.3 - 16.5)	-1.4 (-1.7 to -1.2)*
United Republic of Tanzania	878.09 (710.22 - 1080.84)	2231.71 (1652.53 - 2905.10)	154.2 (85.7 - 243.1)	8.7 (7.2 - 10.5)	9.5 (7.2 - 12.1)	0.3 (0.2 - 0.4)*
United States Virgin Islands	16.04 (13.64 - 18.95)	24.44 (18.71 - 31.31)	52.4 (15.5 - 106.9)	21.4 (18.2 - 25.3)	13.9 (10.7 - 17.7)	-1.5 (-1.9 to -1.1)*
United States of America	67231.68 (61658.00 - 70474.93)	75087.06 (68061.57 - 79710.66)	11.7 (7.4 - 15.8)	20.6 (18.9 - 21.5)	12.8 (11.7 - 13.5)	-1.6 (-1.7 to -1.5)*
Uruguay	1017.17 (926.87 - 1106.18)	1638.53 (1441.10 - 1850.26)	61.1 (41.3 - 86.5)	26.1 (23.7 - 28.4)	27.5 (24.3 - 30.9)	0.1 (-0.1 - 0.3)
Uzbekistan	721.53 (632.44 - 813.58)	1272.43 (1022.82 - 1564.17)	76.4 (34.9 - 126.1)	6.2 (5.4 - 7.0)	4.8 (3.9 - 5.9)	-0.8 (-1.3 to -0.3)*
Vanuatu	5.79 (4.17 - 7.58)	16.27 (12.42 - 20.98)	181.0 (110.8 - 273.4)	10.3 (7.6 - 13.2)	10.2 (7.9 - 13.1)	-0.1 (-0.2 - 0.1)
Venezuela (Bolivarian Republic of)	820.43 (753.51 - 884.19)	2986.53 (2230.55 - 3874.12)	264.0 (170.7 - 379.2)	8.8 (8.1 - 9.5)	10.2 (7.6 - 13.2)	0.5 (0.3 - 0.8)*
Viet Nam	3206.25 (2571.52 - 3980.60)	11681.72 (9004.13 - 14150.54)	264.3 (168.2 - 389.4)	8.1 (6.6 - 10.0)	12.1 (9.5 - 14.6)	1.3 (1.2 - 1.4)*
Yemen	310.86 (214.23 - 432.36)	924.93 (609.81 - 1351.80)	197.5 (97.1 - 374.4)	6.7 (4.9 - 9.0)	6.9 (4.6 - 9.8)	0.1 (-0.1 - 0.3)
Zambia	265.44 (217.26 - 322.08)	880.83 (551.45 - 1662.65)	231.8 (105.8 - 603.3)	9.9 (8.2 - 12.0)	13.5 (9.0 - 23.4)	1.0 (0.8 - 1.2)*
Zimbabwe	376.29 (311.45 - 450.15)	874.01 (667.78 - 1115.57)	132.3 (70.1 - 212.1)	10.5 (8.7 - 12.4)	13.8 (10.9 - 17.0)	0.9 (0.6 - 1.2)*
Statistically significant AAPC results are marked with an asterisk (*). ASMR, age-standardized mortality rate; CRC, colorectal cancer; UI, uncertainty interval; AAPC, average annual percent change; CI, confidence interval.

## Sheet: Supplementary Table 4
Supplementary Table 4. DALYs and age-standardized DALYs rate of CRC in 1990 and 2019 by 204 countries and territories
	DALYs			Age-standardized DALYs rate per 100,000
Characteristics	1990 (95% UI)	2021 (95% UI)	Percentage change (%)	1990 (95% UI)	2021 (95% UI)	AAPC (95% CI)
Afghanistan	23297.29 (8037.45 - 36521.49)	40776.89 (17118.61 - 64991.37)	75.0 (23.2 - 171.9)	320.3 (115.7 - 503.0)	324.7 (146.8 - 503.1)	0.0 (-0.0 - 0.1)
Albania	3524.65 (2977.64 - 4212.05)	6699.63 (5148.22 - 8974.58)	90.1 (32.5 - 166.1)	167.9 (142.3 - 200.5)	156.5 (120.3 - 209.5)	-0.3 (-0.8 - 0.1)
Algeria	13828.91 (11360.60 - 16482.56)	35662.14 (27589.56 - 45698.77)	157.9 (95.1 - 243.2)	113.6 (95.1 - 133.6)	99.9 (78.4 - 126.7)	-0.4 (-0.5 to -0.3)*
American Samoa	88.17 (73.57 - 104.62)	179.74 (149.41 - 222.88)	103.8 (57.1 - 173.1)	355.7 (302.6 - 416.8)	366.8 (306.8 - 450.4)	0.3 (0.1 - 0.5)*
Andorra	315.76 (228.32 - 447.97)	528.45 (365.06 - 711.95)	67.4 (0.3 - 159.4)	545.0 (396.1 - 771.5)	344.8 (238.4 - 466.3)	-1.6 (-2.0 to -1.2)*
Angola	8595.95 (6156.88 - 11232.58)	27221.12 (19416.60 - 36786.31)	216.7 (113.5 - 401.6)	195.6 (143.4 - 253.9)	203.3 (148.5 - 271.5)	0.1 (0.0 - 0.2)*
Antigua and Barbuda	145.95 (133.45 - 159.21)	342.58 (314.98 - 370.48)	134.7 (108.2 - 163.8)	274.2 (250.5 - 300.1)	320.6 (294.2 - 346.5)	0.5 (-0.1 - 1.1)
Argentina	156058.42 (141297.17 - 171552.79)	243772.90 (213624.64 - 274727.89)	56.2 (32.6 - 83.3)	483.7 (437.9 - 531.6)	443.3 (387.9 - 500.6)	-0.3 (-0.5 - 0.0)
Armenia	10480.46 (9651.68 - 11265.32)	12935.78 (11310.89 - 14863.50)	23.4 (4.5 - 46.8)	360.7 (331.3 - 389.0)	302.0 (265.0 - 345.9)	-0.6 (-0.9 to -0.4)*
Australia	106528.92 (97307.09 - 116426.58)	134817.46 (118206.53 - 153417.80)	26.6 (9.7 - 44.3)	552.3 (505.7 - 602.9)	315.5 (278.1 - 356.7)	-1.8 (-2.0 to -1.6)*
Austria	62034.40 (57167.62 - 66732.22)	44313.38 (38999.07 - 50543.15)	-28.6 (-37.6to-17.8)	540.1 (496.6 - 582.5)	253.1 (223.6 - 287.3)	-2.4 (-2.6 to -2.2)*
Azerbaijan	13611.65 (11494.27 - 15763.38)	20515.90 (15353.01 - 26254.12)	50.7 (11.1 - 100.2)	247.6 (209.0 - 286.2)	184.5 (138.2 - 234.4)	-1.0 (-1.3 to -0.6)*
Bahamas	668.34 (600.03 - 744.70)	1863.70 (1487.91 - 2332.59)	178.9 (111.9 - 250.8)	399.0 (358.7 - 442.9)	444.7 (357.7 - 553.5)	0.4 (0.0 - 0.7)*
Bahrain	556.21 (489.30 - 645.85)	2212.30 (1741.81 - 3080.58)	297.7 (197.7 - 485.4)	283.0 (249.0 - 326.4)	227.1 (183.2 - 307.8)	-0.8 (-1.0 to -0.5)*
Bangladesh	63532.58 (48464.80 - 83225.90)	128048.17 (92939.32 - 180918.72)	101.5 (36.9 - 227.8)	121.0 (92.8 - 158.3)	88.9 (65.0 - 124.9)	-0.9 (-1.2 to -0.5)*
Barbados	1190.09 (1084.20 - 1305.00)	2505.48 (1949.11 - 3102.76)	110.5 (62.7 - 168.1)	422.2 (384.8 - 461.9)	496.3 (387.5 - 616.8)	0.8 (0.3 - 1.2)*
Belarus	52966.38 (46053.78 - 60454.50)	65916.96 (49884.06 - 84086.79)	24.5 (-8.9 - 63.6)	409.5 (356.3 - 467.4)	415.9 (314.4 - 530.1)	-0.1 (-0.8 - 0.6)
Belgium	79632.70 (71436.30 - 86776.49)	67951.87 (59199.97 - 76500.28)	-14.7 (-26.2to-1.4)	527.8 (474.8 - 576.0)	301.5 (264.5 - 338.7)	-1.8 (-2.1 to -1.6)*
Belize	142.87 (130.69 - 157.33)	696.43 (597.34 - 811.17)	387.5 (308.4 - 477.6)	147.7 (135.1 - 163.0)	218.8 (188.4 - 255.0)	1.1 (0.7 - 1.6)*
Benin	2359.45 (1981.63 - 2803.98)	6748.52 (4927.15 - 9041.96)	186.0 (106.4 - 295.2)	114.3 (96.4 - 135.4)	123.3 (93.2 - 162.8)	0.3 (0.1 - 0.4)*
Bermuda	386.04 (352.73 - 423.75)	523.00 (436.57 - 642.96)	35.5 (9.3 - 68.6)	616.7 (563.6 - 676.9)	396.5 (329.5 - 490.2)	-1.5 (-2.2 to -0.8)*
Bhutan	336.93 (210.09 - 466.68)	675.85 (494.09 - 887.64)	100.6 (31.6 - 220.5)	117.6 (73.4 - 162.1)	106.4 (78.4 - 138.9)	-0.3 (-0.4 to -0.2)*
Bolivia (Plurinational State of)	10521.88 (6675.19 - 14194.52)	28732.23 (19714.74 - 40354.55)	173.1 (92.4 - 308.8)	311.7 (199.1 - 420.1)	308.9 (211.8 - 432.0)	-0.0 (-0.1 - 0.0)
Bosnia and Herzegovina	14004.70 (12177.26 - 15936.57)	26033.61 (19965.64 - 32600.88)	85.9 (39.1 - 138.0)	329.2 (287.3 - 372.9)	423.4 (323.2 - 528.9)	1.0 (0.6 - 1.3)*
Botswana	1370.23 (991.95 - 1802.24)	3548.05 (2535.03 - 5177.08)	158.9 (72.3 - 292.8)	231.2 (168.5 - 298.9)	226.7 (167.8 - 313.8)	-0.1 (-0.8 - 0.6)
Brazil	215010.96 (205934.94 - 225207.46)	730348.39 (681571.03 - 772153.39)	239.7 (217.9 - 262.2)	226.3 (215.2 - 237.5)	287.3 (267.8 - 303.9)	0.8 (0.7 - 0.9)*
Brunei Darussalam	797.46 (638.18 - 966.12)	1794.39 (1514.11 - 2112.22)	125.0 (73.2 - 194.4)	674.4 (540.6 - 813.1)	466.4 (393.7 - 547.7)	-1.2 (-1.6 to -0.9)*
Bulgaria	63685.78 (56294.81 - 72184.83)	81397.51 (66580.59 - 97733.05)	27.8 (-0.1 - 60.6)	520.6 (461.6 - 589.8)	605.0 (493.2 - 726.7)	0.5 (-0.1 - 1.1)
Burkina Faso	5200.72 (4141.61 - 6533.70)	13033.35 (9456.95 - 16998.12)	150.6 (79.6 - 229.9)	116.9 (94.1 - 146.1)	134.6 (99.6 - 173.7)	0.4 (0.2 - 0.6)*
Burundi	6003.09 (4481.73 - 7778.29)	10583.67 (7424.77 - 15179.20)	76.3 (18.2 - 190.3)	239.2 (180.3 - 308.3)	193.6 (138.1 - 275.1)	-0.7 (-0.8 to -0.6)*
Cabo Verde	178.63 (151.46 - 208.33)	795.47 (623.00 - 956.26)	345.3 (226.7 - 497.5)	78.4 (66.5 - 92.0)	179.6 (140.0 - 216.0)	2.7 (2.5 - 3.0)*
Cambodia	17059.60 (10911.62 - 23005.55)	47236.22 (34945.74 - 61843.64)	176.9 (90.8 - 344.2)	333.5 (216.8 - 443.3)	353.1 (262.5 - 456.9)	0.2 (0.1 - 0.3)*
Cameroon	7023.22 (5866.12 - 8400.98)	22776.37 (15314.50 - 31636.22)	224.3 (121.9 - 361.4)	150.0 (126.6 - 177.3)	167.2 (116.2 - 226.6)	0.3 (0.2 - 0.5)*
Canada	150885.62 (139350.97 - 162674.34)	215088.13 (191662.39 - 238146.12)	42.6 (25.6 - 57.8)	469.3 (433.3 - 506.5)	317.5 (285.1 - 351.2)	-1.2 (-1.4 to -1.1)*
Central African Republic	3113.50 (2023.89 - 4222.84)	6016.98 (3932.95 - 8839.67)	93.3 (36.9 - 184.7)	242.3 (164.1 - 327.8)	229.7 (154.3 - 327.2)	-0.2 (-0.3 to -0.0)*
Chad	2860.25 (2326.77 - 3568.82)	8896.17 (6554.40 - 11676.05)	211.0 (127.5 - 318.7)	98.8 (80.1 - 123.7)	142.9 (106.2 - 186.7)	1.2 (1.2 - 1.3)*
Chile	27911.59 (25487.07 - 30376.40)	74017.40 (65141.85 - 83182.88)	165.2 (129.5 - 209.1)	274.0 (250.2 - 298.6)	292.2 (258.6 - 329.2)	0.2 (-0.2 - 0.5)
China	3565195.70 (3027610.19 - 4106701.24)	6848389.89 (5513406.57 - 8284228.27)	92.1 (43.7 - 149.6)	390.6 (333.2 - 448.9)	331.7 (267.8 - 400.7)	-0.5 (-0.7 to -0.4)*
Colombia	41678.20 (38476.13 - 44735.19)	142012.43 (116973.76 - 171036.64)	240.7 (177.3 - 316.2)	219.1 (201.5 - 235.9)	258.0 (212.8 - 310.8)	0.5 (-0.1 - 1.1)
Comoros	489.94 (321.36 - 653.63)	1191.40 (846.19 - 1650.32)	143.2 (67.7 - 262.3)	226.7 (153.8 - 300.4)	230.8 (164.1 - 314.3)	0.0 (-0.2 - 0.3)
Congo	3075.19 (2137.85 - 3945.75)	7473.18 (5630.75 - 9750.58)	143.0 (69.0 - 294.7)	266.4 (192.8 - 339.7)	242.6 (187.3 - 310.4)	-0.3 (-0.6 to -0.0)*
Cook Islands	23.04 (18.58 - 27.35)	32.40 (25.77 - 41.10)	40.7 (6.4 - 102.3)	178.9 (146.1 - 209.1)	129.0 (102.6 - 164.1)	-1.0 (-1.2 to -0.8)*
Costa Rica	3959.15 (3578.53 - 4355.88)	20357.90 (17641.11 - 23650.83)	414.2 (334.9 - 512.1)	216.7 (196.2 - 238.0)	370.7 (321.5 - 430.2)	2.0 (1.8 - 2.2)*
Croatia	31643.48 (27892.26 - 35468.89)	45573.05 (39330.55 - 52194.24)	44.0 (18.3 - 69.7)	527.5 (467.0 - 588.3)	524.9 (450.9 - 601.6)	-0.1 (-1.4 - 1.2)
Cuba	36605.83 (33656.05 - 39714.23)	74400.11 (62856.62 - 86954.74)	103.2 (70.4 - 143.2)	355.7 (326.7 - 386.3)	388.5 (327.7 - 454.1)	0.4 (0.3 - 0.5)*
Cyprus	2765.47 (2354.11 - 3279.24)	4982.63 (4174.77 - 6015.95)	80.2 (40.6 - 133.8)	372.4 (316.8 - 440.1)	247.8 (208.9 - 294.4)	-1.4 (-1.6 to -1.2)*
Czechia	108051.71 (96936.21 - 120857.36)	92436.22 (77340.63 - 109800.40)	-14.5 (-31.0 - 6.7)	788.4 (708.3 - 879.5)	446.4 (371.7 - 531.6)	-1.8 (-2.1 to -1.6)*
Côte d'Ivoire	4198.15 (3300.77 - 5141.72)	11490.08 (8141.64 - 16459.47)	173.7 (88.7 - 299.7)	94.6 (76.0 - 113.4)	92.1 (67.9 - 128.9)	-0.1 (-0.4 - 0.2)
Democratic People's Republic of Korea	53752.74 (38267.79 - 75627.05)	95104.46 (63452.77 - 143702.10)	76.9 (21.7 - 153.2)	304.0 (220.3 - 419.7)	283.0 (189.2 - 427.9)	-0.2 (-0.3 to -0.2)*
Democratic Republic of the Congo	26806.91 (20791.17 - 34700.23)	63847.37 (43731.99 - 93516.27)	138.2 (64.2 - 250.5)	158.3 (123.8 - 204.7)	156.4 (107.8 - 227.2)	-0.1 (-0.2 - 0.1)
Denmark	41173.88 (37232.55 - 45122.69)	45208.63 (39100.09 - 50736.56)	9.8 (-7.1 - 29.2)	530.7 (481.5 - 581.6)	384.6 (333.8 - 432.5)	-0.9 (-1.1 to -0.7)*
Djibouti	365.26 (244.83 - 516.21)	2070.56 (1426.36 - 2994.36)	466.9 (281.3 - 768.4)	230.2 (159.4 - 323.5)	290.2 (205.4 - 408.8)	0.7 (0.7 - 0.8)*
Dominica	165.73 (149.55 - 188.10)	275.68 (230.62 - 335.24)	66.3 (33.5 - 109.2)	280.6 (253.8 - 315.8)	331.6 (278.9 - 402.3)	0.5 (0.4 - 0.7)*
Dominican Republic	6828.04 (5709.29 - 8014.24)	22066.63 (17243.17 - 28379.90)	223.2 (140.0 - 330.5)	174.0 (145.4 - 204.3)	215.9 (168.9 - 277.6)	0.8 (0.3 - 1.3)*
Ecuador	8809.36 (8033.44 - 9561.64)	35828.83 (27566.31 - 45730.83)	306.7 (207.5 - 434.8)	159.0 (145.0 - 172.5)	216.0 (166.9 - 275.4)	1.0 (0.4 - 1.7)*
Egypt	46641.02 (41635.72 - 52035.82)	149499.57 (121974.88 - 183001.04)	220.5 (155.3 - 307.6)	146.2 (130.0 - 164.5)	212.8 (174.3 - 258.8)	1.2 (0.9 - 1.5)*
El Salvador	4149.36 (3799.24 - 4540.00)	12737.53 (10187.14 - 15570.88)	207.0 (135.9 - 280.3)	129.3 (118.2 - 142.0)	207.0 (165.3 - 253.1)	1.4 (0.5 - 2.4)*
Equatorial Guinea	452.84 (314.32 - 598.58)	1448.62 (948.44 - 2102.10)	219.9 (91.9 - 433.4)	214.3 (152.1 - 279.0)	245.1 (165.2 - 346.0)	0.5 (0.1 - 0.9)*
Eritrea	3544.58 (2718.02 - 4400.35)	9054.01 (6523.69 - 12425.89)	155.4 (82.0 - 275.8)	258.1 (200.4 - 313.4)	282.3 (208.7 - 376.4)	0.3 (0.1 - 0.4)*
Estonia	9082.88 (8305.36 - 9959.27)	10062.36 (8192.51 - 11781.90)	10.8 (-10.3 - 32.3)	445.4 (406.7 - 488.0)	382.1 (310.8 - 447.0)	-0.4 (-0.9 - 0.1)
Eswatini	862.49 (609.23 - 1117.89)	2402.33 (1520.80 - 3340.98)	178.5 (87.4 - 300.6)	277.2 (193.0 - 357.9)	378.2 (242.6 - 517.1)	1.0 (0.8 - 1.3)*
Ethiopia	113209.06 (61301.49 - 140527.86)	158082.67 (130517.21 - 190982.30)	39.6 (0.1 - 170.0)	528.9 (298.3 - 650.3)	343.0 (285.0 - 415.2)	-1.4 (-1.6 to -1.3)*
Fiji	897.59 (716.09 - 1073.90)	1814.62 (1321.73 - 2381.43)	102.2 (50.2 - 182.4)	219.2 (175.5 - 263.4)	227.0 (167.3 - 295.5)	0.1 (-0.1 - 0.4)
Finland	23112.55 (21410.24 - 24866.32)	29540.00 (25812.32 - 33215.37)	27.8 (11.2 - 46.1)	329.5 (304.7 - 355.1)	243.9 (215.2 - 273.9)	-1.0 (-1.2 to -0.7)*
France	410040.41 (379655.53 - 441528.75)	437361.41 (375392.17 - 495051.46)	6.7 (-7.2 - 23.2)	506.4 (470.1 - 544.8)	324.5 (282.4 - 367.1)	-1.4 (-1.6 to -1.2)*
Gabon	1958.69 (1171.35 - 2783.44)	3614.78 (2570.46 - 4833.16)	84.6 (25.0 - 188.3)	331.6 (199.6 - 467.8)	319.3 (230.6 - 421.9)	-0.1 (-0.3 - 0.1)
Gambia	237.09 (180.89 - 296.00)	751.70 (556.52 - 995.22)	217.1 (121.3 - 350.6)	62.6 (48.8 - 78.1)	70.7 (53.2 - 92.3)	0.5 (-0.3 - 1.3)
Georgia	17503.91 (15442.84 - 19827.01)	18598.27 (15912.67 - 21533.41)	6.3 (-12.0 - 26.8)	278.6 (246.2 - 315.2)	328.8 (281.3 - 381.7)	0.5 (-0.5 - 1.5)
Germany	711506.65 (649316.06 - 773808.27)	586274.79 (514071.93 - 658727.78)	-17.6 (-29.1to-5.3)	569.6 (520.9 - 618.2)	323.0 (286.3 - 360.8)	-1.8 (-2.1 to -1.5)*
Ghana	8070.65 (6311.81 - 10229.66)	26615.39 (20382.55 - 34054.57)	229.8 (128.1 - 371.4)	120.1 (94.7 - 151.1)	150.8 (117.2 - 189.5)	0.7 (0.6 - 0.8)*
Greece	48871.53 (44858.90 - 52811.12)	68382.37 (60458.73 - 75648.53)	39.9 (24.3 - 57.0)	326.1 (299.8 - 351.9)	297.3 (268.4 - 326.7)	-0.4 (-0.8 - 0.0)
Greenland	374.16 (325.39 - 437.60)	409.53 (344.58 - 494.69)	9.5 (-12.4 - 36.9)	1003.0 (881.6 - 1163.0)	572.7 (484.2 - 684.0)	-1.7 (-1.9 to -1.4)*
Grenada	223.02 (193.49 - 257.15)	443.22 (369.44 - 519.16)	98.7 (57.8 - 150.8)	321.7 (279.1 - 371.2)	387.5 (324.2 - 453.3)	0.7 (-0.0 - 1.4)
Guam	293.10 (255.43 - 332.80)	594.26 (516.79 - 679.33)	102.8 (71.4 - 140.8)	356.5 (307.6 - 403.1)	291.9 (253.7 - 332.8)	-0.7 (-1.2 to -0.3)*
Guatemala	4318.03 (4004.24 - 4667.30)	19707.04 (16781.41 - 23068.29)	356.4 (283.9 - 440.9)	111.8 (103.3 - 121.4)	168.4 (143.7 - 196.8)	1.5 (0.3 - 2.7)*
Guinea	3313.14 (2657.52 - 4040.29)	6689.59 (4788.94 - 9195.94)	101.9 (39.7 - 204.3)	97.0 (78.0 - 118.3)	110.3 (80.3 - 151.1)	0.4 (0.3 - 0.5)*
Guinea-Bissau	780.81 (490.15 - 1003.81)	1609.31 (1174.45 - 2092.57)	106.1 (47.6 - 194.3)	181.2 (115.4 - 231.9)	195.8 (146.3 - 248.8)	0.3 (0.2 - 0.3)*
Guyana	1105.04 (966.72 - 1245.70)	2203.26 (1653.10 - 2866.73)	99.4 (45.0 - 165.6)	272.8 (239.7 - 306.9)	325.8 (246.3 - 422.1)	0.5 (0.1 - 1.0)*
Haiti	12343.50 (7639.12 - 16395.00)	25546.67 (17158.59 - 36499.65)	107.0 (35.8 - 216.2)	358.3 (231.5 - 472.8)	325.9 (222.1 - 464.0)	-0.3 (-0.3 to -0.2)*
Honduras	2502.82 (2119.45 - 2948.27)	9933.30 (7614.43 - 13111.44)	296.9 (187.5 - 427.7)	107.0 (90.9 - 126.0)	148.0 (116.1 - 194.5)	1.1 (0.6 - 1.6)*
Hungary	101438.64 (85820.90 - 116735.49)	113138.87 (95756.57 - 135404.58)	11.5 (-9.4 - 37.3)	700.2 (593.0 - 804.3)	615.0 (519.4 - 736.2)	-0.4 (-0.5 to -0.3)*
Iceland	990.79 (911.28 - 1077.37)	1363.36 (1173.86 - 1576.52)	37.6 (17.0 - 60.3)	352.6 (323.4 - 383.6)	239.6 (207.0 - 275.8)	-1.3 (-1.7 to -0.9)*
India	636945.68 (548000.80 - 719399.08)	1541696.22 (1369023.49 - 1755414.62)	142.0 (94.7 - 209.2)	118.1 (101.1 - 134.0)	120.9 (107.6 - 137.2)	0.1 (-0.1 - 0.3)
Indonesia	269726.19 (205455.74 - 328285.38)	767833.22 (572468.07 - 973190.12)	184.7 (109.6 - 280.5)	239.1 (185.8 - 290.4)	297.6 (223.3 - 371.8)	0.7 (0.6 - 0.8)*
Iran (Islamic Republic of)	50997.80 (42389.08 - 58906.08)	142537.03 (122423.24 - 158787.71)	179.5 (128.1 - 259.5)	177.1 (148.8 - 203.9)	174.3 (149.1 - 193.9)	-0.1 (-0.2 - 0.1)
Iraq	12499.96 (9984.00 - 15205.63)	41145.00 (30690.48 - 53217.65)	229.2 (128.5 - 372.7)	141.5 (113.7 - 173.6)	154.3 (116.4 - 193.9)	0.3 (0.1 - 0.5)*
Ireland	22583.18 (20956.34 - 24171.33)	23968.28 (20725.68 - 27202.26)	6.1 (-8.5 - 20.6)	565.0 (523.3 - 605.4)	308.2 (267.9 - 350.0)	-1.9 (-2.3 to -1.6)*
Israel	21555.52 (19242.74 - 23957.64)	32991.24 (27951.42 - 37851.36)	53.1 (27.3 - 78.8)	450.6 (405.6 - 500.5)	270.9 (231.0 - 310.3)	-1.6 (-1.9 to -1.3)*
Italy	382791.23 (362379.55 - 399473.34)	427742.23 (381470.13 - 461600.90)	11.7 (3.6 - 19.3)	443.0 (419.6 - 461.8)	309.7 (284.4 - 331.1)	-1.1 (-1.2 to -1.0)*
Jamaica	4276.95 (3793.69 - 4744.30)	10907.72 (8261.79 - 14549.92)	155.0 (88.1 - 235.2)	240.2 (213.2 - 266.2)	353.1 (267.0 - 471.2)	1.9 (-0.0 - 3.9)
Japan	752196.86 (717565.39 - 777195.40)	1171590.98 (1020788.47 - 1259680.66)	55.8 (41.3 - 64.8)	445.6 (424.4 - 460.6)	358.4 (327.9 - 379.0)	-0.7 (-0.9 to -0.5)*
Jordan	4267.90 (3447.36 - 5152.45)	17097.31 (13056.23 - 23271.80)	300.6 (180.8 - 491.7)	273.9 (222.8 - 328.1)	205.9 (158.8 - 278.0)	-0.9 (-1.3 to -0.5)*
Kazakhstan	55058.41 (49415.70 - 60949.23)	49100.47 (42011.60 - 56786.02)	-10.8 (-25.2 - 8.8)	410.4 (366.4 - 455.6)	261.7 (224.1 - 303.2)	-1.4 (-2.2 to -0.6)*
Kenya	10989.70 (8872.49 - 13252.78)	43750.07 (35787.75 - 55865.55)	298.1 (218.6 - 413.2)	119.3 (96.4 - 144.5)	171.5 (141.0 - 215.3)	1.2 (1.0 - 1.3)*
Kiribati	94.25 (77.50 - 117.69)	181.78 (134.62 - 246.33)	92.9 (39.3 - 179.5)	226.8 (184.5 - 283.7)	223.5 (170.3 - 299.2)	-0.0 (-0.1 - 0.0)
Kuwait	986.65 (879.77 - 1110.13)	6724.14 (5363.04 - 8444.60)	581.5 (429.1 - 787.0)	139.1 (125.1 - 154.4)	194.8 (155.3 - 241.8)	1.2 (-1.3 - 3.9)
Kyrgyzstan	9322.67 (8346.20 - 10302.42)	9606.52 (7879.25 - 11525.44)	3.0 (-15.4 - 28.1)	296.1 (265.9 - 326.3)	181.6 (148.9 - 218.2)	-1.5 (-2.1 to -1.0)*
Lao People's Democratic Republic	8170.37 (4269.17 - 11409.98)	16726.77 (11671.71 - 22481.59)	104.7 (35.4 - 243.4)	353.6 (189.3 - 489.7)	323.5 (229.5 - 429.3)	-0.3 (-0.3 to -0.2)*
Latvia	15345.57 (13607.14 - 17349.96)	14214.48 (11640.42 - 16997.64)	-7.4 (-25.7 - 14.7)	432.5 (382.9 - 489.5)	380.0 (311.0 - 453.8)	-0.5 (-0.8 to -0.2)*
Lebanon	6856.66 (4552.31 - 8698.82)	14290.98 (11659.32 - 18127.42)	108.4 (50.2 - 271.9)	309.8 (208.4 - 389.0)	236.4 (193.5 - 298.8)	-0.8 (-1.1 to -0.6)*
Lesotho	1360.39 (1021.73 - 1786.05)	3789.64 (2592.09 - 5497.32)	178.6 (83.2 - 313.2)	157.9 (119.8 - 205.2)	328.6 (228.4 - 473.5)	2.5 (2.2 - 2.8)*
Liberia	1366.24 (1084.37 - 1718.08)	2921.84 (1766.00 - 4515.18)	113.9 (34.6 - 221.3)	115.2 (92.4 - 143.4)	124.2 (77.8 - 186.6)	0.2 (-0.0 - 0.3)
Libya	6539.17 (5121.16 - 8375.83)	19360.23 (14088.64 - 26536.92)	196.1 (91.3 - 363.0)	323.0 (252.8 - 415.5)	332.7 (242.5 - 449.4)	0.1 (-0.1 - 0.3)
Lithuania	17877.23 (16429.86 - 19409.06)	20787.19 (17218.01 - 24514.52)	16.3 (-4.9 - 39.5)	399.4 (365.6 - 434.5)	380.3 (315.8 - 449.6)	-0.2 (-0.6 - 0.2)
Luxembourg	3105.84 (2896.82 - 3302.32)	3185.39 (2810.24 - 3545.88)	2.6 (-9.5 - 15.3)	581.8 (542.3 - 620.0)	300.0 (264.1 - 334.6)	-2.1 (-2.3 to -1.9)*
Madagascar	11316.20 (8959.64 - 13604.10)	25296.80 (18063.89 - 33192.96)	123.5 (64.0 - 208.7)	203.0 (163.1 - 244.4)	193.5 (139.7 - 252.3)	-0.1 (-0.5 - 0.3)
Malawi	4177.57 (3447.84 - 5177.43)	9128.45 (7003.29 - 12937.39)	118.5 (65.1 - 194.0)	98.9 (82.1 - 121.5)	109.5 (85.1 - 150.6)	0.4 (0.1 - 0.6)*
Malaysia	39650.96 (34883.74 - 45172.89)	122302.94 (106768.65 - 136769.39)	208.4 (154.0 - 266.0)	399.4 (351.2 - 454.4)	418.7 (364.6 - 469.1)	0.1 (-0.2 - 0.4)
Maldives	183.91 (97.45 - 236.96)	356.82 (288.62 - 450.03)	94.0 (36.0 - 311.2)	182.2 (107.2 - 230.3)	94.2 (76.2 - 117.5)	-2.2 (-2.5 to -2.0)*
Mali	7028.47 (5922.42 - 8309.34)	15642.12 (11830.56 - 20127.56)	122.6 (64.6 - 203.3)	166.4 (141.8 - 195.8)	164.2 (125.8 - 208.8)	-0.0 (-0.1 - 0.1)
Malta	1745.39 (1551.06 - 1971.27)	2740.65 (2328.69 - 3144.19)	57.0 (31.0 - 88.6)	410.5 (365.6 - 463.0)	292.1 (249.3 - 335.4)	-1.1 (-1.2 to -1.0)*
Marshall Islands	52.86 (39.64 - 63.79)	119.63 (85.68 - 162.09)	126.3 (61.8 - 205.2)	289.3 (223.1 - 350.3)	299.6 (218.7 - 393.7)	0.1 (0.0 - 0.2)*
Mauritania	1515.45 (1162.75 - 1870.37)	3352.51 (2440.98 - 4579.22)	121.2 (52.3 - 230.3)	147.9 (114.2 - 181.8)	152.1 (111.1 - 206.8)	0.1 (-0.2 - 0.3)
Mauritius	1571.52 (1473.88 - 1688.32)	6429.38 (5889.36 - 6912.33)	309.1 (265.4 - 349.9)	202.4 (189.9 - 217.7)	354.4 (324.4 - 380.4)	1.7 (0.7 - 2.8)*
Mexico	65192.51 (63132.16 - 67480.59)	292715.05 (257982.06 - 329408.11)	349.0 (295.0 - 406.0)	142.4 (137.7 - 147.4)	223.1 (196.9 - 250.7)	1.6 (1.5 - 1.7)*
Micronesia (Federated States of)	164.98 (125.62 - 213.77)	243.96 (172.32 - 337.29)	47.9 (2.2 - 116.0)	316.7 (245.8 - 406.9)	303.8 (219.5 - 415.7)	-0.1 (-0.2 to -0.1)*
Monaco	348.87 (271.36 - 422.42)	500.64 (400.59 - 603.17)	43.5 (9.5 - 90.9)	533.7 (420.0 - 648.5)	551.9 (440.6 - 676.5)	0.1 (0.0 - 0.2)*
Mongolia	2379.58 (1860.72 - 3033.46)	5401.18 (4202.11 - 6649.92)	127.0 (65.6 - 207.8)	206.2 (159.7 - 262.1)	207.2 (162.1 - 256.1)	-0.0 (-0.4 - 0.4)
Montenegro	2102.84 (1802.39 - 2474.57)	3665.36 (3024.19 - 4476.96)	74.3 (35.2 - 120.0)	331.4 (284.5 - 388.3)	378.8 (314.0 - 462.9)	0.7 (0.2 - 1.1)*
Morocco	22942.60 (17754.61 - 28906.17)	71875.61 (52058.08 - 95041.52)	213.3 (124.8 - 324.9)	149.6 (116.6 - 187.2)	200.9 (146.5 - 263.3)	1.0 (0.9 - 1.1)*
Mozambique	3900.07 (3243.07 - 4627.10)	9537.08 (7055.32 - 12391.55)	144.5 (75.1 - 230.9)	67.4 (56.4 - 79.1)	86.4 (64.6 - 109.9)	0.8 (0.7 - 0.9)*
Myanmar	79091.02 (47983.19 - 115618.37)	147249.70 (107476.27 - 193002.15)	86.2 (22.8 - 186.6)	304.5 (190.7 - 441.5)	286.5 (209.6 - 372.1)	-0.2 (-0.2 to -0.2)*
Namibia	978.71 (805.71 - 1154.50)	2389.94 (1676.67 - 3188.20)	144.2 (62.4 - 234.9)	139.0 (114.4 - 163.6)	157.0 (113.7 - 204.7)	0.5 (0.3 - 0.7)*
Nauru	24.57 (13.74 - 34.84)	28.27 (16.48 - 38.63)	15.1 (-20.8 - 67.0)	464.9 (270.6 - 650.4)	428.8 (258.4 - 574.7)	-0.3 (-0.3 to -0.2)*
Nepal	11515.43 (7870.82 - 15997.72)	25511.78 (18732.24 - 33825.12)	121.5 (56.0 - 233.2)	107.6 (75.3 - 148.0)	103.5 (76.8 - 136.7)	-0.1 (-0.2 to -0.0)*
Netherlands	104933.40 (97912.02 - 113230.23)	151494.45 (135284.01 - 167033.75)	44.4 (30.2 - 61.6)	533.6 (498.5 - 574.8)	444.1 (399.2 - 488.1)	-0.7 (-1.0 to -0.4)*
New Zealand	27094.49 (24747.24 - 29769.60)	31922.64 (27860.61 - 36063.48)	17.8 (1.0 - 36.3)	707.0 (646.5 - 775.4)	390.3 (342.9 - 440.3)	-2.0 (-2.4 to -1.7)*
Nicaragua	1944.92 (1716.61 - 2203.95)	7557.88 (6073.97 - 9242.67)	288.6 (194.2 - 390.6)	111.4 (98.0 - 126.8)	145.0 (116.8 - 176.9)	0.7 (0.1 - 1.3)*
Niger	3137.22 (2403.76 - 4079.16)	9468.67 (6649.73 - 13039.95)	201.8 (114.1 - 326.7)	105.4 (80.7 - 135.3)	110.3 (78.2 - 149.8)	0.2 (0.0 - 0.3)*
Nigeria	55084.62 (42152.81 - 71187.51)	122930.39 (91479.87 - 158965.30)	123.2 (58.2 - 235.6)	119.9 (92.8 - 153.4)	126.4 (98.7 - 158.9)	0.2 (0.1 - 0.3)*
Niue	5.85 (4.74 - 7.18)	5.99 (4.75 - 7.37)	2.4 (-21.3 - 33.8)	269.6 (215.4 - 332.7)	281.5 (224.8 - 345.7)	0.2 (0.1 - 0.2)*
North Macedonia	7155.82 (6203.03 - 8121.58)	13343.91 (10509.49 - 16397.47)	86.5 (42.2 - 142.7)	375.6 (326.4 - 427.5)	405.0 (321.5 - 494.2)	0.4 (0.2 - 0.6)*
Northern Mariana Islands	80.75 (61.04 - 108.84)	194.23 (163.92 - 216.93)	140.5 (79.0 - 226.8)	365.9 (290.7 - 465.1)	358.9 (305.6 - 398.4)	-0.1 (-0.3 - 0.1)
Norway	34432.93 (32283.34 - 36014.88)	36613.71 (32948.98 - 39351.76)	6.3 (-1.4 - 14.1)	530.5 (501.4 - 554.6)	369.4 (337.2 - 395.5)	-1.2 (-1.5 to -0.8)*
Oman	771.09 (552.20 - 1039.88)	1828.76 (1348.84 - 2527.19)	137.2 (51.3 - 279.4)	101.4 (74.2 - 133.6)	81.0 (62.0 - 103.7)	-0.7 (-0.9 to -0.5)*
Pakistan	74920.02 (63620.16 - 85703.82)	212736.13 (169934.15 - 266858.29)	184.0 (117.5 - 265.9)	124.6 (105.4 - 142.8)	154.1 (125.5 - 192.3)	0.7 (0.6 - 0.8)*
Palau	34.64 (26.46 - 45.75)	63.15 (47.67 - 79.82)	82.3 (30.1 - 154.5)	344.1 (263.4 - 452.8)	290.2 (223.3 - 362.2)	-0.6 (-0.7 to -0.4)*
Palestine	3889.51 (2873.65 - 5084.35)	9435.67 (7748.42 - 11315.19)	142.6 (71.6 - 257.7)	425.2 (317.3 - 550.9)	342.5 (283.0 - 404.3)	-0.7 (-0.9 to -0.5)*
Panama	3165.38 (2905.29 - 3417.24)	12034.61 (9266.42 - 14754.78)	280.2 (189.8 - 363.5)	202.3 (185.5 - 218.7)	272.4 (209.8 - 334.0)	1.0 (0.8 - 1.3)*
Papua New Guinea	2216.15 (1530.93 - 3028.82)	5699.86 (4328.90 - 7238.01)	157.2 (73.5 - 291.7)	102.0 (73.3 - 137.0)	91.7 (70.5 - 115.2)	-0.4 (-0.5 to -0.3)*
Paraguay	3345.88 (2855.58 - 3960.66)	14608.63 (11240.66 - 18662.97)	336.6 (220.1 - 496.6)	143.3 (122.6 - 169.8)	244.0 (188.2 - 310.6)	1.8 (1.4 - 2.1)*
Peru	24656.83 (20678.85 - 28786.12)	71622.15 (53409.42 - 94503.85)	190.5 (114.1 - 292.5)	194.3 (162.7 - 227.4)	210.6 (157.0 - 278.1)	0.3 (-1.3 - 1.9)
Philippines	92925.32 (83551.02 - 105069.82)	311024.04 (259599.48 - 365688.28)	234.7 (169.4 - 305.8)	263.2 (235.7 - 305.9)	342.3 (287.2 - 402.3)	0.9 (0.8 - 1.0)*
Poland	219290.32 (210467.76 - 227392.53)	366683.18 (332272.90 - 397994.12)	67.2 (51.6 - 83.2)	501.9 (481.9 - 520.8)	522.5 (474.1 - 567.4)	0.1 (-0.0 - 0.2)
Portugal	67278.38 (60120.21 - 76002.16)	87869.11 (75968.93 - 100292.59)	30.6 (9.4 - 54.2)	499.4 (446.2 - 562.7)	383.5 (331.4 - 439.8)	-0.8 (-0.9 to -0.7)*
Puerto Rico	12025.55 (10970.52 - 13110.89)	21159.11 (17665.07 - 25426.46)	76.0 (44.1 - 113.3)	335.0 (304.8 - 365.8)	337.6 (281.3 - 406.3)	-0.1 (-0.3 - 0.1)
Qatar	422.90 (347.10 - 514.39)	2683.85 (1976.91 - 3710.33)	534.6 (347.9 - 808.1)	309.2 (256.5 - 374.0)	232.8 (176.6 - 318.3)	-0.9 (-1.4 to -0.4)*
Republic of Korea	109036.24 (94901.80 - 124319.55)	244907.01 (204210.06 - 286793.18)	124.6 (77.2 - 180.7)	336.1 (291.3 - 382.6)	267.4 (223.4 - 313.8)	-0.8 (-0.9 to -0.6)*
Republic of Moldova	20548.50 (18384.42 - 22553.17)	26785.38 (22644.61 - 31410.39)	30.4 (8.1 - 59.8)	453.1 (406.2 - 495.9)	451.0 (381.1 - 528.7)	-0.0 (-1.1 - 1.0)
Romania	91287.25 (80293.81 - 102298.66)	177258.68 (150603.62 - 210784.46)	94.2 (57.2 - 140.3)	324.6 (285.5 - 364.5)	504.9 (430.6 - 593.5)	1.7 (1.0 - 2.3)*
Russian Federation	790776.07 (765639.68 - 812614.24)	1029232.57 (944840.91 - 1113830.62)	30.2 (19.5 - 41.0)	433.8 (419.9 - 445.8)	436.3 (400.5 - 472.5)	0.0 (-0.7 - 0.7)
Rwanda	8879.14 (6865.62 - 11055.23)	14867.50 (10266.26 - 20524.82)	67.4 (12.6 - 162.6)	280.1 (218.4 - 346.8)	216.8 (151.9 - 293.3)	-0.8 (-0.9 to -0.7)*
Saint Kitts and Nevis	141.73 (127.14 - 156.00)	258.09 (213.50 - 311.18)	82.1 (46.8 - 119.1)	389.8 (351.0 - 427.7)	370.6 (309.1 - 438.3)	-0.2 (-0.5 - 0.2)
Saint Lucia	236.41 (217.61 - 255.67)	583.48 (475.80 - 712.19)	146.8 (100.8 - 201.5)	272.1 (250.8 - 294.2)	244.8 (199.8 - 298.6)	-0.4 (-0.6 to -0.3)*
Saint Vincent and the Grenadines	187.47 (170.33 - 205.37)	424.29 (370.92 - 490.32)	126.3 (94.0 - 167.4)	261.0 (237.2 - 286.5)	301.8 (264.1 - 348.3)	0.4 (0.1 - 0.8)*
Samoa	194.59 (157.71 - 235.20)	331.57 (260.81 - 414.58)	70.4 (28.3 - 129.2)	222.2 (180.4 - 265.9)	221.4 (176.9 - 274.3)	-0.0 (-0.0 - 0.0)
San Marino	170.52 (141.93 - 203.56)	172.80 (114.57 - 239.85)	1.3 (-35.9 - 44.0)	488.8 (407.3 - 586.5)	239.3 (152.4 - 336.4)	-2.5 (-3.0 to -2.0)*
Sao Tome and Principe	116.59 (96.29 - 139.98)	263.68 (208.00 - 337.49)	126.2 (72.2 - 196.1)	179.6 (149.7 - 213.4)	231.2 (188.4 - 286.3)	0.8 (0.6 - 1.1)*
Saudi Arabia	10092.43 (7178.71 - 13422.66)	50305.71 (38171.67 - 65034.56)	398.4 (232.4 - 679.9)	143.5 (104.0 - 189.8)	190.2 (152.2 - 235.9)	0.9 (0.8 - 1.0)*
Senegal	4311.28 (3535.60 - 5210.95)	12119.72 (9114.36 - 16097.75)	181.1 (110.9 - 281.6)	127.7 (105.8 - 153.7)	150.8 (114.4 - 198.7)	0.6 (0.4 - 0.7)*
Serbia	61318.32 (51615.74 - 74366.29)	77936.14 (62827.43 - 94855.02)	27.1 (-1.7 - 63.7)	557.1 (470.9 - 679.0)	484.6 (388.9 - 590.3)	-0.4 (-0.9 - 0.1)
Seychelles	232.82 (208.02 - 263.78)	561.02 (481.02 - 643.68)	141.0 (96.8 - 190.7)	408.5 (364.5 - 462.0)	469.2 (403.0 - 539.7)	0.4 (0.2 - 0.7)*
Sierra Leone	2128.50 (1612.93 - 2776.39)	4828.68 (3485.33 - 6572.92)	126.9 (63.9 - 217.6)	101.4 (77.2 - 131.7)	119.4 (87.7 - 161.5)	0.5 (0.4 - 0.6)*
Singapore	12101.70 (11051.04 - 13321.36)	23337.62 (20591.10 - 26390.87)	92.8 (64.1 - 125.0)	516.9 (470.8 - 569.0)	272.4 (239.8 - 309.6)	-2.0 (-2.4 to -1.6)*
Slovakia	39173.77 (34298.45 - 44929.87)	52942.60 (43605.12 - 63340.53)	35.1 (6.6 - 71.7)	655.4 (575.6 - 752.3)	563.0 (463.9 - 671.0)	-0.5 (-0.8 to -0.2)*
Slovenia	12146.95 (10728.83 - 13600.93)	14623.82 (11843.05 - 17889.57)	20.4 (-5.2 - 53.7)	493.1 (435.1 - 553.7)	337.4 (273.8 - 416.5)	-1.2 (-1.7 to -0.7)*
Solomon Islands	360.59 (192.17 - 531.55)	975.79 (674.84 - 1314.34)	170.6 (86.8 - 317.9)	235.6 (136.5 - 341.0)	243.9 (172.7 - 326.5)	0.0 (-0.1 - 0.2)
Somalia	7123.71 (4589.62 - 10326.23)	17562.93 (11257.27 - 27028.51)	146.5 (72.0 - 239.2)	248.0 (161.1 - 357.0)	243.3 (156.4 - 363.3)	-0.0 (-0.1 - 0.0)
South Africa	46361.00 (40722.94 - 56803.46)	127809.56 (114215.31 - 144690.38)	175.7 (140.9 - 218.9)	204.5 (178.7 - 256.1)	262.6 (235.2 - 295.8)	0.7 (-0.1 - 1.6)
South Sudan	6359.21 (4298.46 - 9103.78)	11887.60 (8211.61 - 15942.55)	86.9 (25.7 - 179.8)	234.9 (160.4 - 333.6)	273.5 (191.5 - 363.4)	0.5 (0.4 - 0.6)*
Spain	234647.69 (215630.38 - 253273.55)	340723.22 (294865.82 - 383569.17)	45.2 (27.1 - 64.8)	444.2 (408.1 - 480.0)	361.9 (315.7 - 403.8)	-0.7 (-0.9 to -0.5)*
Sri Lanka	13791.75 (12103.26 - 15633.89)	29736.57 (19284.02 - 41877.83)	115.6 (32.3 - 213.3)	118.3 (103.5 - 133.8)	109.5 (71.6 - 153.9)	-0.2 (-0.7 - 0.4)
Sudan	16973.72 (11031.17 - 24643.61)	40005.62 (25653.08 - 59276.15)	135.7 (56.1 - 263.0)	164.9 (110.8 - 237.2)	174.1 (115.9 - 252.5)	0.2 (0.1 - 0.2)*
Suriname	800.23 (716.78 - 891.09)	2139.88 (1632.99 - 2686.93)	167.4 (100.2 - 239.5)	301.5 (270.6 - 334.2)	333.1 (255.4 - 418.2)	0.4 (-0.2 - 1.0)
Sweden	59148.43 (53472.01 - 64669.45)	61587.48 (51468.83 - 71399.81)	4.1 (-12.1 - 23.6)	412.6 (375.6 - 449.6)	293.1 (249.2 - 339.7)	-1.2 (-1.5 to -0.8)*
Switzerland	33785.18 (30781.91 - 36628.60)	38831.31 (32791.62 - 44771.35)	14.9 (-0.3 - 33.7)	335.3 (306.9 - 362.1)	219.2 (188.2 - 250.8)	-1.2 (-1.4 to -1.1)*
Syrian Arab Republic	10291.30 (7969.61 - 12959.55)	20673.93 (14851.85 - 28738.64)	100.9 (31.2 - 217.8)	170.1 (133.5 - 211.6)	150.9 (109.7 - 207.9)	-0.4 (-0.8 to -0.0)*
Taiwan (Province of China)	72603.08 (66569.21 - 78514.85)	205500.97 (180532.06 - 229553.12)	183.0 (144.9 - 223.1)	426.1 (390.7 - 460.5)	503.5 (445.4 - 559.0)	0.6 (0.4 - 0.8)*
Tajikistan	6421.08 (5372.10 - 7649.50)	8357.00 (6175.21 - 11709.12)	30.1 (-6.1 - 74.5)	212.6 (178.1 - 252.7)	122.5 (92.9 - 159.7)	-1.8 (-2.1 to -1.6)*
Thailand	124081.96 (104757.86 - 144741.41)	397084.48 (298452.28 - 509792.46)	220.0 (146.1 - 346.3)	320.2 (271.6 - 372.8)	380.3 (287.9 - 486.3)	0.5 (0.3 - 0.7)*
Timor-Leste	721.50 (501.77 - 980.98)	2044.44 (1534.11 - 2686.97)	183.4 (97.3 - 336.6)	212.8 (152.0 - 282.8)	227.2 (171.7 - 296.9)	0.2 (0.1 - 0.3)*
Togo	1466.77 (1159.61 - 1885.17)	5755.65 (3784.61 - 8166.03)	292.4 (182.8 - 443.8)	109.4 (87.4 - 138.1)	140.0 (92.9 - 195.1)	0.8 (0.7 - 0.9)*
Tokelau	3.51 (2.69 - 4.44)	3.52 (2.74 - 4.58)	0.2 (-24.6 - 33.8)	263.6 (202.0 - 331.9)	240.7 (187.6 - 314.8)	-0.3 (-0.3 to -0.2)*
Tonga	92.53 (75.59 - 110.87)	132.88 (102.64 - 171.30)	43.6 (4.4 - 95.6)	162.1 (132.2 - 193.5)	163.2 (125.8 - 209.3)	0.0 (-0.1 - 0.2)
Trinidad and Tobago	2954.92 (2729.94 - 3188.29)	6801.21 (5131.39 - 8753.27)	130.2 (73.3 - 199.4)	348.8 (322.2 - 376.8)	355.7 (268.3 - 457.1)	-0.0 (-0.2 - 0.1)
Tunisia	9230.06 (7640.21 - 11119.52)	23409.38 (16663.95 - 32389.89)	153.6 (75.2 - 264.6)	179.5 (148.2 - 215.0)	173.6 (124.2 - 238.6)	-0.1 (-0.2 - 0.0)
Turkmenistan	3791.14 (3454.52 - 4151.33)	6275.44 (4731.34 - 8270.11)	65.5 (22.7 - 116.7)	175.7 (159.6 - 192.7)	140.9 (106.8 - 184.8)	-0.6 (-1.4 - 0.2)
Tuvalu	20.06 (15.47 - 25.77)	28.19 (22.33 - 36.16)	40.6 (9.3 - 89.3)	285.4 (226.4 - 363.1)	263.3 (209.9 - 336.4)	-0.3 (-0.3 to -0.2)*
Türkiye	156583.28 (129710.46 - 185945.91)	283677.34 (227589.37 - 349142.97)	81.2 (35.3 - 141.0)	414.2 (349.0 - 486.4)	299.8 (240.5 - 368.4)	-1.0 (-1.3 to -0.8)*
Uganda	16375.05 (13010.50 - 20522.11)	42261.15 (31033.83 - 57923.02)	158.1 (76.8 - 277.0)	238.9 (193.3 - 296.4)	252.5 (192.2 - 337.7)	0.2 (0.0 - 0.3)*
Ukraine	374269.82 (343286.88 - 405218.98)	298105.21 (217349.12 - 388052.03)	-20.4 (-42.4 - 5.6)	526.8 (484.3 - 569.2)	397.6 (288.3 - 518.2)	-1.0 (-1.6 to -0.4)*
United Arab Emirates	2603.76 (1696.60 - 3550.32)	11268.13 (8022.84 - 16889.17)	332.8 (175.4 - 728.9)	426.7 (290.5 - 576.0)	264.3 (200.8 - 376.6)	-1.6 (-2.7 to -0.4)*
United Kingdom	466187.22 (448382.34 - 478204.31)	415463.62 (384297.42 - 434094.51)	-10.9 (-14.7to-7.8)	535.5 (516.3 - 548.8)	335.3 (314.0 - 348.8)	-1.5 (-1.8 to -1.3)*
United Republic of Tanzania	24742.50 (19902.62 - 30880.15)	61623.14 (45053.27 - 81808.04)	149.1 (80.2 - 235.4)	211.5 (171.2 - 262.2)	220.3 (162.4 - 289.5)	0.1 (0.1 - 0.2)*
United States Virgin Islands	418.71 (354.08 - 494.43)	528.37 (404.63 - 677.64)	26.2 (-5.8 - 73.5)	481.7 (408.4 - 566.2)	330.8 (254.8 - 422.1)	-1.3 (-1.6 to -0.9)*
United States of America	1461904.88 (1382093.16 - 1520864.74)	1692400.79 (1586159.48 - 1776257.87)	15.8 (11.7 - 19.8)	469.4 (445.8 - 487.6)	315.6 (298.1 - 330.0)	-1.3 (-1.6 to -0.9)*
Uruguay	22257.58 (20432.69 - 24129.30)	31771.54 (28208.15 - 35690.03)	42.7 (25.8 - 65.9)	583.1 (533.5 - 631.5)	598.8 (533.3 - 672.3)	0.0 (-0.1 - 0.2)
Uzbekistan	21805.07 (19467.89 - 24383.81)	39161.68 (31820.73 - 47761.39)	79.6 (41.6 - 124.2)	174.0 (153.9 - 194.8)	131.1 (105.9 - 160.5)	-0.9 (-1.4 to -0.4)*
Vanuatu	176.80 (123.34 - 237.82)	490.40 (364.10 - 644.38)	177.4 (99.6 - 276.7)	252.4 (181.5 - 331.0)	252.4 (192.4 - 326.0)	-0.0 (-0.2 - 0.1)
Venezuela (Bolivarian Republic of)	22364.49 (20757.46 - 24071.25)	77061.05 (56518.16 - 100615.77)	244.6 (150.9 - 357.1)	211.6 (195.1 - 228.3)	254.9 (187.8 - 332.7)	0.8 (0.2 - 1.3)*
Viet Nam	87550.49 (69187.84 - 110585.44)	315042.74 (238349.37 - 387372.35)	259.8 (158.5 - 396.7)	208.8 (165.7 - 262.4)	299.9 (228.8 - 365.5)	1.2 (1.1 - 1.3)*
Yemen	9291.86 (6104.43 - 13326.24)	27237.50 (17874.55 - 40480.89)	193.1 (91.5 - 374.9)	169.9 (116.3 - 237.8)	169.2 (111.1 - 246.9)	0.0 (-0.2 - 0.2)
Zambia	7860.10 (6376.20 - 9610.72)	26969.16 (16170.83 - 54833.21)	243.1 (103.3 - 675.5)	245.9 (201.3 - 299.3)	329.2 (207.4 - 621.6)	1.0 (0.8 - 1.1)*
Zimbabwe	9981.49 (8257.17 - 12082.21)	26122.27 (19473.54 - 34413.02)	161.7 (89.8 - 254.9)	236.0 (195.7 - 281.8)	333.7 (255.0 - 427.3)	1.2 (0.8 - 1.5)*
Statistically significant AAPC results are marked with an asterisk (*). DALYs, disability-adjusted life years; CRC, colorectal cancer; UI, uncertainty interval; AAPC, average annual percent change; CI, confidence interval.

## Sheet: Supplementary Table 5
Supplementary Table 5. Frontier and effective difference of CRC ASIR by 204 countries and territories
Location	SDI	ASIR	Frontier incidence	Errective difference
Somalia	0.0776881	9.93017	9.70712	0.223046
Niger	0.168073	5.05983	4.19729	0.862541
Chad	0.240436	6.31787	2.83954	3.47833
Mali	0.26858	7.4325	2.74928	4.68322
South Sudan	0.278371	12.0649	2.75285	9.31209
Burkina Faso	0.285118	6.26055	2.75412	3.50643
Burundi	0.289374	8.42668	2.75106	5.67562
Central African Republic	0.309168	9.10986	2.76071	6.34915
Mozambique	0.326463	4.07548	2.75088	1.3246
Guinea	0.336401	4.84748	2.75118	2.0963
Afghanistan	0.3372	14.1557	2.74995	11.4057
Liberia	0.352442	5.94497	2.75073	3.19423
Guinea-Bissau	0.35311	8.48461	2.75186	5.73275
Sierra Leone	0.358666	5.55633	2.7496	2.80673
Ethiopia	0.358823	16.4103	2.76231	13.6479
Benin	0.373487	5.84906	2.74948	3.09958
Democratic Republic of the Congo	0.38318	6.8957	2.74932	4.14637
Malawi	0.384554	4.83924	2.75571	2.08353
Madagascar	0.400247	8.48242	2.75531	5.72711
Eritrea	0.403864	12.1088	2.74947	9.35935
Senegal	0.408054	7.26271	2.75081	4.5119
Togo	0.408534	6.6084	2.75154	3.85686
Gambia	0.409714	3.30562	2.7563	0.54932
Papua New Guinea	0.417797	3.94169	2.75049	1.1912
Uganda	0.423261	11.4404	2.7504	8.68999
Solomon Islands	0.42936	10.6319	2.75035	7.88151
Nepal	0.433175	4.84508	2.75333	2.09175
Rwanda	0.435589	10.0068	2.75398	7.25286
Timor-Leste	0.444668	10.655	2.75064	7.90438
Tanzania	0.446568	10.1536	2.74984	7.40372
Haiti	0.448278	16.5319	2.75192	13.78
Yemen	0.450376	8.33132	2.75041	5.58091
Angola	0.453722	9.04412	2.75005	6.29407
Bhutan	0.473062	5.2609	2.74921	2.51169
Vanuatu	0.473101	11.1835	2.75089	8.43263
Cambodia	0.473621	16.9927	2.76845	14.2243
Zimbabwe	0.473819	14.5052	2.75114	11.754
Comoros	0.475979	10.5555	2.76965	7.78588
Cameroon	0.479691	7.9081	2.75719	5.15091
Djibouti	0.487958	13.5018	2.76837	10.7334
Laos	0.489136	14.7012	2.75883	11.9424
Bangladesh	0.492421	4.40758	2.7503	1.65728
Mauritania	0.498945	7.9295	2.74965	5.17984
Nigeria	0.503391	6.08407	2.76279	3.32128
Pakistan	0.504029	6.87712	2.7557	4.12142
São Tomé and Príncipe	0.505414	12.1468	2.7558	9.39105
Zambia	0.505949	14.5824	2.7652	11.8172
Lesotho	0.510393	14.0643	2.74921	11.3151
Honduras	0.513037	8.31803	2.75116	5.56686
Kenya	0.523768	7.88819	2.7502	5.13799
Nicaragua	0.523958	10.083	2.74975	7.33329
Kiribati	0.527187	9.4259	2.75663	6.66927
Cabo Verde	0.533535	10.83	2.75406	8.07593
Myanmar	0.533901	13.7065	2.75898	10.9475
Guatemala	0.539972	9.78621	2.75062	7.03558
Tajikistan	0.541511	5.56456	2.75112	2.81344
Sudan	0.54195	9.04322	2.75009	6.29313
Morocco	0.562698	11.5567	2.75038	8.8063
El Salvador	0.563775	14.8108	2.75288	12.058
Ghana	0.56493	7.41048	2.7512	4.65928
North Korea	0.569855	15.4327	2.7509	12.6818
Marshall Islands	0.574091	13.3146	2.75219	10.5624
India	0.575402	5.69473	2.74919	2.94554
Tuvalu	0.576621	12.6356	2.74883	9.88673
Republic of Congo	0.583075	10.9727	2.75147	8.22121
Eswatini	0.58546	16.7351	2.75057	13.9846
Micronesia (Federated States of)	0.587535	14.144	2.75265	11.3913
Samoa	0.593393	11.5893	2.75266	8.8366
Venezuela	0.596513	18.1598	2.7493	15.4105
Bolivia	0.599011	16.3117	2.75206	13.5596
Kyrgyzstan	0.603979	9.607	2.75177	6.85523
Egypt	0.606787	12.5733	2.74981	9.82353
Belize	0.610229	16.6563	2.75535	13.901
Namibia	0.617565	7.4046	2.7503	4.6543
Mongolia	0.617622	10.015	2.75216	7.26281
Dominican Republic	0.619388	15.4472	2.74882	12.6984
Syria	0.623004	10.5642	2.75896	7.80521
Nauru	0.625178	19.7996	2.75005	17.0495
Tonga	0.62635	8.93046	2.74955	6.18091
Vietnam	0.627934	19.0848	2.75679	16.328
Palestine	0.631012	23.1293	2.74959	20.3797
Suriname	0.633666	22.2045	2.74961	19.4549
Gabon	0.634691	15.4461	2.74961	12.6965
Paraguay	0.635718	14.7636	2.75028	12.0133
Saint Vincent and the Grenadines	0.637196	22.651	2.76291	19.8881
Botswana	0.642722	11.0496	2.75097	8.29867
Guyana	0.650812	19.4777	2.75136	16.7264
Maldives	0.650887	6.58888	2.75152	3.83736
Philippines	0.651219	16.547	2.74983	13.7972
Brazil	0.653044	17.2299	2.74992	14.4799
Colombia	0.655443	22.279	2.75137	19.5276
Indonesia	0.656868	15.0332	2.75207	12.2812
Equatorial Guinea	0.657857	12.255	2.76211	9.49287
Algeria	0.659501	6.94686	2.74983	4.19704
Ecuador	0.661017	13.0375	2.75404	10.2835
Peru	0.662054	14.6467	2.75547	11.8912
Uzbekistan	0.662622	6.34293	2.75289	3.59005
Iraq	0.662626	10.0447	2.75507	7.28959
Mexico	0.664575	16.1643	2.74999	13.4143
Cuba	0.66873	48.4704	2.75277	45.7176
Grenada	0.668993	31.355	2.75301	28.602
Saint Lucia	0.67251	20.5805	2.75051	17.83
Fiji	0.675052	11.2197	2.75003	8.46962
South Africa	0.679627	13.4583	2.75386	10.7044
Turkmenistan	0.682161	6.78588	2.76662	4.01926
Tunisia	0.682432	13.1316	2.75688	10.3748
Thailand	0.682548	26.2479	2.75022	23.4977
Jamaica	0.683263	31.7013	2.75086	28.9504
Tokelau	0.686426	12.7852	2.75398	10.0312
Azerbaijan	0.694851	9.78787	2.77009	7.01778
Iran	0.697207	13.1883	2.74889	10.4394
Costa Rica	0.70034	35.9881	2.75323	33.2349
Sri Lanka	0.701535	7.53861	2.75102	4.78759
Armenia	0.701833	19.55	2.75565	16.7944
Albania	0.70685	11.4792	2.76616	8.71305
Panama	0.708865	27.8147	2.7489	25.0658
Türkiye	0.712693	22.8558	2.75036	20.1055
Mauritius	0.71826	21.6207	2.75262	18.868
Uruguay	0.719283	43.2204	2.74954	40.4709
China	0.72163	31.4443	2.74933	28.695
Bosnia and Herzegovina	0.723078	30.794	2.75082	28.0432
Argentina	0.723123	28.7924	2.75104	26.0414
American Samoa	0.723728	19.356	2.75005	16.606
Kazakhstan	0.725144	15.4343	2.75895	12.6753
Jordan	0.725307	15.5115	2.75547	12.756
Libya	0.725771	21.4884	2.75328	18.7351
Niue	0.726222	15.6416	2.75007	12.8915
Seychelles	0.730151	27.8157	2.75154	25.0641
Moldova	0.732215	31.6377	2.75777	28.8799
Georgia	0.732474	18.7348	2.74971	15.9851
Malaysia	0.742524	26.1167	2.74974	23.3669
Portugal	0.744152	42.4374	2.75145	39.6859
Lebanon	0.744746	20.299	2.75393	17.545
Barbados	0.746749	50.6535	2.75065	47.9028
Dominica	0.746967	24.6172	2.75496	21.8622
Antigua and Barbuda	0.749887	32.4381	2.7576	29.6805
Macedonia	0.75063	29.0736	2.74924	26.3244
Bahrain	0.753043	18.7866	2.75374	16.0328
Palau	0.754047	16.9399	2.75088	14.189
Saint Kitts and Nevis	0.754987	31.6447	2.75393	28.8908
Ukraine	0.760774	25.1217	2.76181	22.3599
Bulgaria	0.768151	46.0445	2.75293	43.2916
Romania	0.768454	38.4563	2.75434	35.702
Trinidad and Tobago	0.768763	30.3621	2.75107	27.611
Spain	0.769284	46.2186	2.75004	43.4686
Chile	0.771515	24.0909	2.74926	21.3417
Northern Mariana Islands	0.771535	22.3709	2.75275	19.6181
Oman	0.773392	6.42559	2.74947	3.67612
Cook Islands	0.77911	9.43069	2.74877	6.68192
Belarus	0.784485	36.0941	2.74942	33.3447
Hungary	0.790755	49.5095	2.74979	46.7597
Greece	0.791854	33.3817	2.75659	30.6251
Serbia	0.792416	35.3107	2.75468	32.556
Montenegro	0.795801	31.458	2.75088	28.7072
Croatia	0.798341	49.7502	2.74956	47.0007
Malta	0.801585	34.0091	2.74934	31.2597
Guam	0.803982	16.9734	2.75179	14.2216
Bahamas	0.805021	36.1125	2.7666	33.3459
Italy	0.805774	39.6521	2.76197	36.8901
Russia	0.808536	34.1813	2.75145	31.4298
Israel	0.809012	29.8096	2.74935	27.0602
Brunei	0.810234	30.0369	2.74997	27.2869
Slovakia	0.810611	53.3514	2.75304	50.5984
Poland	0.812043	35.323	2.75049	32.5725
St Helens	0.812215	4.31257	2.7552	1.55737
Saudi Arabia	0.815143	14.8848	2.75309	12.1317
Bermuda	0.821365	61.7855	2.75106	59.0345
United States Virgin Islands	0.821831	30.3603	2.75082	27.6095
Puerto Rico	0.825526	46.5174	2.74903	43.7684
Greenland	0.82621	38.2209	2.75648	35.4644
Czechia	0.82845	40.2432	2.74874	37.4945
Latvia	0.830664	30.0225	2.74964	27.2729
Cyprus	0.835631	34.2316	2.75104	31.4805
France	0.838365	41.8006	2.7527	39.0479
Slovenia	0.842431	34.1595	2.74927	31.4102
Australia	0.844253	42.6775	2.74897	39.9285
Estonia	0.844918	40.9284	2.75136	38.177
Kuwait	0.846651	19.0465	2.75122	16.2953
Qatar	0.846861	23.2924	2.75759	20.5348
United Arab Emirates	0.849318	18.7882	2.75071	16.0375
New Zealand	0.849442	51.0805	2.75103	48.3294
Belgium	0.853654	36.3474	2.75098	33.5964
Austria	0.853837	29.2739	2.75111	26.5228
Singapore	0.856098	34.9156	2.75081	32.1648
Lithuania	0.856484	30.8512	2.7506	28.1006
UK	0.859	38.7459	2.75252	35.9934
Finland	0.859831	30.632	2.74971	27.8823
USA	0.862448	38.1706	2.75377	35.4168
Andorra	0.869444	44.6755	2.75001	41.9255
Japan	0.871242	48.7043	2.75088	45.9534
Canada	0.873171	43.2939	2.74925	40.5446
Ireland	0.873754	40.8929	2.75897	38.1339
Taiwan (Province of China)	0.874747	51.617	2.75017	48.8669
Iceland	0.876362	32.6741	2.75202	29.9221
Luxembourg	0.884429	37.506	2.75536	34.7506
South Korea	0.886675	35.4834	2.75114	32.7323
Sweden	0.88688	34.3381	2.75542	31.5827
San Marino	0.888005	30.454	2.75105	27.7029
Netherlands	0.888464	69.8034	2.75102	67.0524
Denmark	0.896424	43.4495	2.74965	40.6999
Germany	0.902957	38.5316	2.75091	35.7807
Monaco	0.908263	68.3339	2.75112	65.5828
Norway	0.916133	47.1056	2.75315	44.3524
Switzerland	0.933059	28.1076	2.75057	25.357
CRC, colorectal cancer; ASIR, age-standardized incidence rate; SDI, Socio-demographic index.

## Sheet: Supplementary Table 6
Supplementary Table 6. Frontier and effective difference of CRC ASMR by 204 countries and territories
Location	SDI	ASMR	Frontier incidence	Errective difference
Afghanistan	0.3372	12.3007	2.67292	9.62783
Albania	0.70685	7.51788	2.6683	4.84958
Algeria	0.659501	4.7965	2.66837	2.12814
American Samoa	0.723728	15.4817	2.66846	12.8133
Andorra	0.869444	15.9105	2.66829	13.2422
Angola	0.453722	8.53129	2.66842	5.86288
Antigua and Barbuda	0.749887	14.9514	2.66826	12.2831
Argentina	0.723123	19.4399	2.6683	16.7716
Armenia	0.701833	13.1215	2.6683	10.4532
Australia	0.844253	13.977	2.66829	11.3087
Austria	0.853837	11.8013	2.66826	9.13307
Azerbaijan	0.694851	7.18012	2.66878	4.51134
Bahamas	0.805021	18.4692	2.66827	15.8009
Bahrain	0.753043	10.9767	2.66834	8.30836
Bangladesh	0.492421	3.57911	2.66829	0.910828
Barbados	0.746749	22.9297	2.66826	20.2615
Belarus	0.784485	17.3163	2.66837	14.648
Belgium	0.853654	14.1334	2.66829	11.4651
Belize	0.610229	9.20053	2.66834	6.53219
Benin	0.373487	5.65959	2.66859	2.991
Bermuda	0.821365	18.3733	2.66829	15.705
Bhutan	0.473062	4.40681	2.66826	1.73855
Bolivia	0.599011	14.0408	2.66826	11.3725
Bosnia and Herzegovina	0.723078	18.8993	2.66827	16.231
Botswana	0.642722	10.0763	2.66829	7.40802
Brazil	0.653044	11.6038	2.66828	8.93555
Brunei	0.810234	20.1616	2.66826	17.4933
Bulgaria	0.768151	25.7132	2.66828	23.0449
Burkina Faso	0.285118	6.16584	2.67212	3.49373
Burundi	0.289374	8.33229	2.67203	5.66026
Cabo Verde	0.533535	9.12159	2.66837	6.45323
Cambodia	0.473621	14.371	2.66827	11.7028
Cameroon	0.479691	7.47996	2.66826	4.8117
Canada	0.873171	14.1521	2.66833	11.4838
Central African Republic	0.309168	9.11723	2.67126	6.44596
Chad	0.240436	6.28666	3.10143	3.18523
Chile	0.771515	13.1275	2.66826	10.4592
China	0.72163	13.6367	2.66831	10.9684
Colombia	0.655443	10.4873	2.66827	7.81906
Comoros	0.475979	10.0426	2.66829	7.37428
Cook Islands	0.77911	5.6804	2.66828	3.01212
Costa Rica	0.70034	15.1349	2.66837	12.4666
Croatia	0.798341	24.2905	2.66827	21.6223
Cuba	0.66873	17.4744	2.66827	14.8061
Cyprus	0.835631	12.7516	2.66841	10.0832
Czechia	0.82845	20.1582	2.66829	17.4899
Democratic Republic of the Congo	0.38318	6.58705	2.66827	3.91878
Denmark	0.896424	18.9665	2.66827	16.2983
Djibouti	0.487958	12.6598	2.66836	9.99142
Dominica	0.746967	15.1762	2.66826	12.5079
Dominican Republic	0.619388	9.13706	2.66828	6.46878
Ecuador	0.661017	9.45919	2.6684	6.79079
Egypt	0.606787	8.77571	2.66872	6.10699
El Salvador	0.563775	8.11422	2.66829	5.44593
Equatorial Guinea	0.657857	10.4884	2.66827	7.82013
Eritrea	0.403864	11.8199	2.66827	9.15161
Estonia	0.844918	17.8001	2.6684	15.1317
Eswatini	0.58546	15.2404	2.66839	12.572
Ethiopia	0.358823	15.9086	2.66829	13.2403
Fiji	0.675052	9.72125	2.66826	7.05298
Finland	0.859831	11.321	2.66827	8.65277
France	0.838365	15.1171	2.66826	12.4489
Gabon	0.634691	13.5436	2.66832	10.8753
Gambia	0.409714	3.04684	2.66844	0.378401
Georgia	0.732474	13.2988	2.66826	10.6306
Germany	0.902957	14.6267	2.66829	11.9584
Ghana	0.56493	6.88613	2.66826	4.21787
Greece	0.791854	14.0257	2.66832	11.3573
Greenland	0.82621	24.602	2.66829	21.9337
Grenada	0.668993	17.3151	2.66837	14.6467
Guam	0.803982	10.2266	2.66827	7.55829
Guatemala	0.539972	6.92778	2.66826	4.25952
Guinea	0.336401	4.68531	2.67492	2.01039
Guinea-Bissau	0.35311	8.38715	2.66926	5.71789
Guyana	0.650812	13.2486	2.66828	10.5803
Haiti	0.448278	13.8268	2.66831	11.1585
Honduras	0.513037	6.26984	2.6683	3.60154
Hungary	0.790755	26.007	2.66831	23.3386
Iceland	0.876362	11.1864	2.66826	8.5181
India	0.575402	4.604	2.66834	1.93567
Indonesia	0.656868	12.3862	2.66845	9.71773
Iran	0.697207	7.36633	2.66833	4.698
Iraq	0.662626	6.32647	2.66828	3.65819
Ireland	0.873754	14.3772	2.66827	11.709
Israel	0.809012	13.352	2.66833	10.6836
Italy	0.805774	14.2792	2.66827	11.6109
Jamaica	0.683263	15.0851	2.66826	12.4168
Japan	0.871242	15.892	2.6683	13.2237
Jordan	0.725307	8.77828	2.6683	6.10999
Kazakhstan	0.725144	10.5315	2.66826	7.86326
Kenya	0.523768	7.17846	2.66826	4.5102
Kiribati	0.527187	9.00002	2.66839	6.33163
Kuwait	0.846651	8.6698	2.66826	6.00153
Kyrgyzstan	0.603979	7.03443	2.66826	4.36617
Laos	0.489136	13.0327	2.66827	10.3644
Latvia	0.830664	16.6614	2.66827	13.9931
Lebanon	0.744746	10.9894	2.66826	8.32109
Lesotho	0.510393	13.4741	2.66826	10.8058
Liberia	0.352442	5.5799	2.67402	2.90588
Libya	0.725771	13.953	2.66839	11.2847
Lithuania	0.856484	16.9183	2.6683	14.25
Luxembourg	0.884429	14.6176	2.66827	11.9493
Macedonia	0.75063	19.2631	2.66828	16.5948
Madagascar	0.400247	8.12462	2.66826	5.45636
Malawi	0.384554	4.54884	2.66839	1.88046
Malaysia	0.742524	18.0114	2.66831	15.343
Maldives	0.650887	4.37239	2.66826	1.70412
Mali	0.26858	7.10232	2.67125	4.43107
Malta	0.801585	13.6229	2.66836	10.9545
Marshall Islands	0.574091	12.0138	2.66829	9.34553
Mauritania	0.498945	7.09121	2.6684	4.42281
Mauritius	0.71826	14.2454	2.66826	11.5771
Mexico	0.664575	8.78211	2.6684	6.11372
Micronesia (Federated States of)	0.587535	12.4163	2.66837	9.74794
Moldova	0.732215	18.0678	2.66833	15.3995
Monaco	0.908263	25.2319	2.66826	22.5636
Mongolia	0.617622	8.11608	2.66838	5.4477
Montenegro	0.795801	17.74	2.66826	15.0717
Morocco	0.562698	8.32939	2.66828	5.66111
Mozambique	0.326463	4.14656	2.67154	1.47502
Myanmar	0.533901	11.5621	2.66832	8.89382
Namibia	0.617565	6.37052	2.66828	3.70224
Nauru	0.625178	16.9767	2.66833	14.3084
Nepal	0.433175	4.14485	2.6683	1.47654
Netherlands	0.888464	19.9927	2.66827	17.3245
New Zealand	0.849442	18.1478	2.66826	15.4795
Nicaragua	0.523958	5.88537	2.6684	3.21697
Niger	0.168073	5.05	4.25253	0.797465
Nigeria	0.503391	5.7785	2.66826	3.11024
Niue	0.726222	12.0271	2.66829	9.3588
North Korea	0.569855	10.5066	2.66837	7.83822
Northern Mariana Islands	0.771535	15.5675	2.66846	12.899
Norway	0.916133	18.1166	2.66829	15.4483
Oman	0.773392	3.64977	2.66829	0.981475
Pakistan	0.504029	6.28865	2.66836	3.62029
Palau	0.754047	13.5522	2.66828	10.8839
Palestine	0.631012	15.163	2.66827	12.4948
Panama	0.708865	11.1179	2.6684	8.44946
Papua New Guinea	0.417797	3.55792	2.66828	0.889637
Paraguay	0.635718	10.5711	2.6683	7.9028
Peru	0.662054	9.31574	2.66828	6.64746
Philippines	0.651219	13.179	2.66826	10.5108
Poland	0.812043	24.3487	2.66826	21.6805
Portugal	0.744152	17.3165	2.66829	14.6482
Puerto Rico	0.825526	13.4792	2.66826	10.8109
Qatar	0.846861	11.382	2.66829	8.71374
Republic of Congo	0.583075	10.0957	2.66828	7.42746
Romania	0.768454	21.0911	2.6683	18.4228
Russia	0.808536	18.9884	2.66831	16.3201
Rwanda	0.435589	9.48928	2.6684	6.82088
Saint Kitts and Nevis	0.754987	17.1308	2.66826	14.4626
Saint Lucia	0.67251	11.0293	2.66826	8.36101
Saint Vincent and the Grenadines	0.637196	13.2274	2.66827	10.5591
Samoa	0.593393	9.35136	2.66827	6.68309
San Marino	0.888005	11.1311	2.66826	8.46281
Saudi Arabia	0.815143	7.64065	2.66833	4.97233
Senegal	0.408054	6.89964	2.66828	4.23136
Serbia	0.792416	21.3239	2.66826	18.6557
Seychelles	0.730151	19.9562	2.66834	17.2879
Sierra Leone	0.358666	5.35772	2.66827	2.68944
Singapore	0.856098	12.4254	2.66829	9.75711
Slovakia	0.810611	24.711	2.66839	22.0426
Slovenia	0.842431	16.1766	2.66827	13.5084
Solomon Islands	0.42936	9.72663	2.66826	7.05837
Somalia	0.0776881	9.91941	9.64722	0.272193
South Africa	0.679627	11.1916	2.66826	8.52337
South Korea	0.886675	12.561	2.66826	9.89273
South Sudan	0.278371	11.5267	2.67172	8.85499
Spain	0.769284	16.5881	2.66826	13.9199
Sri Lanka	0.701535	4.52058	2.66828	1.8523
St Helens	0.812215	4.00034	2.66827	1.33207
Sudan	0.54195	6.95168	2.66836	4.28332
Suriname	0.633666	13.8431	2.66826	11.1748
Sweden	0.88688	14.3698	2.6683	11.7015
Switzerland	0.933059	10.3591	2.66826	7.6908
Syria	0.623004	6.41465	2.66826	3.74639
São Tomé and Príncipe	0.505414	10.8498	2.66838	8.18138
Taiwan (Province of China)	0.874747	21.8617	2.66826	19.1935
Tajikistan	0.541511	4.69299	2.66836	2.02464
Tanzania	0.446568	9.50477	2.66827	6.8365
Thailand	0.682548	14.8886	2.66829	12.2203
Timor-Leste	0.444668	9.40486	2.66828	6.73657
Togo	0.408534	6.25678	2.66834	3.58844
Tokelau	0.686426	10.0307	2.6683	7.36245
Tonga	0.62635	7.21721	2.66828	4.54893
Trinidad and Tobago	0.768763	14.5606	2.66829	11.8923
Tunisia	0.682432	7.52113	2.66832	4.85281
Turkmenistan	0.682161	5.17942	2.66836	2.51105
Tuvalu	0.576621	10.881	2.66827	8.21277
Türkiye	0.712693	12.928	2.66828	10.2597
UK	0.859	15.7212	2.66826	13.0529
USA	0.862448	12.7902	2.66828	10.1219
Uganda	0.423261	10.6353	2.66829	7.96703
Ukraine	0.760774	15.6725	2.66826	13.0042
United Arab Emirates	0.849318	13.0514	2.66835	10.3831
United States Virgin Islands	0.821831	13.9477	2.66826	11.2795
Uruguay	0.719283	27.461	2.66826	24.7927
Uzbekistan	0.662622	4.82193	2.66831	2.15362
Vanuatu	0.473101	10.2331	2.66829	7.56486
Venezuela	0.596513	10.2499	2.66832	7.58158
Vietnam	0.627934	12.1235	2.66827	9.45528
Yemen	0.450376	6.90994	2.66832	4.24163
Zambia	0.505949	13.541	2.66826	10.8727
Zimbabwe	0.473819	13.7615	2.66838	11.0931
CRC, colorectal cancer; ASMR, age-standardized mortality rate; SDI, Socio-demographic index.

## Sheet: Supplementary Table 7
Supplementary Table 7. Frontier and effective difference of CRC age-standardized DALYs rate by 204 countries and territories
Location	SDI	Age-standardized DALYs rate	Frontier incidence	Errective difference
Afghanistan	0.3372	324.708	62.5232	262.185
Albania	0.70685	156.457	60.3356	96.1211
Algeria	0.659501	99.9377	60.5041	39.4335
American Samoa	0.723728	366.754	62.1048	304.649
Andorra	0.869444	344.767	60.1813	284.585
Angola	0.453722	203.347	60.868	142.479
Antigua and Barbuda	0.749887	320.562	60.2762	260.286
Argentina	0.723123	443.265	60.9012	382.364
Armenia	0.701833	301.968	60.213	241.755
Australia	0.844253	315.459	61.6288	253.83
Austria	0.853837	253.069	61.1607	191.909
Azerbaijan	0.694851	184.504	61.396	123.108
Bahamas	0.805021	444.71	62.0506	382.659
Bahrain	0.753043	227.095	60.3362	166.759
Bangladesh	0.492421	88.8771	60.9694	27.9077
Barbados	0.746749	496.327	60.82	435.507
Belarus	0.784485	415.902	61.1504	354.751
Belgium	0.853654	301.547	61.1431	240.404
Belize	0.610229	218.78	60.6672	158.113
Benin	0.373487	123.346	61.3401	62.0063
Bermuda	0.821365	396.543	61.8036	334.739
Bhutan	0.473062	106.356	61.2458	45.1103
Bolivia	0.599011	308.932	60.9002	248.032
Bosnia and Herzegovina	0.723078	423.434	60.2576	363.177
Botswana	0.642722	226.732	60.1715	166.56
Brazil	0.653044	287.321	61.3185	226.002
Brunei	0.810234	466.427	60.6652	405.762
Bulgaria	0.768151	605.002	62.0434	542.958
Burkina Faso	0.285118	134.582	62.6278	71.954
Burundi	0.289374	193.618	62.6593	130.959
Cabo Verde	0.533535	179.563	61.3965	118.167
Cambodia	0.473621	353.089	60.7478	292.341
Cameroon	0.479691	167.198	61.9328	105.265
Canada	0.873171	317.468	60.423	257.045
Central African Republic	0.309168	229.706	62.5831	167.123
Chad	0.240436	142.858	66.2679	76.5897
Chile	0.771515	292.238	60.8395	231.398
China	0.72163	331.728	61.0229	270.705
Colombia	0.655443	258.006	61.877	196.129
Comoros	0.475979	230.84	60.1882	170.652
Cook Islands	0.77911	129.049	60.1725	68.8766
Costa Rica	0.70034	370.711	62.0385	308.672
Croatia	0.798341	524.862	62.1003	462.761
Cuba	0.66873	388.503	60.2298	328.274
Cyprus	0.835631	247.795	60.552	187.243
Czechia	0.82845	446.386	60.3163	386.07
Democratic Republic of the Congo	0.38318	156.418	60.4937	95.9247
Denmark	0.896424	384.638	60.9882	323.65
Djibouti	0.487958	290.23	61.1465	229.084
Dominica	0.746967	331.614	61.47	270.144
Dominican Republic	0.619388	215.859	61.6298	154.229
Ecuador	0.661017	215.971	60.5305	155.44
Egypt	0.606787	212.765	60.7124	152.053
El Salvador	0.563775	206.971	61.1735	145.797
Equatorial Guinea	0.657857	245.072	60.8143	184.258
Eritrea	0.403864	282.309	61.739	220.57
Estonia	0.844918	382.11	62.0676	320.042
Eswatini	0.58546	378.165	61.9677	316.197
Ethiopia	0.358823	343.042	61.7173	281.325
Fiji	0.675052	226.963	62.2635	164.7
Finland	0.859831	243.946	60.1747	183.772
France	0.838365	324.487	60.9081	263.579
Gabon	0.634691	319.349	60.7707	258.578
Gambia	0.409714	70.7469	60.5565	10.1904
Georgia	0.732474	328.778	60.173	268.605
Germany	0.902957	323.005	60.5386	262.467
Ghana	0.56493	150.824	61.8054	89.019
Greece	0.791854	297.272	61.1586	236.113
Greenland	0.82621	572.668	60.7943	511.874
Grenada	0.668993	387.521	61.8343	325.687
Guam	0.803982	291.861	60.6659	231.195
Guatemala	0.539972	168.369	61.1434	107.225
Guinea	0.336401	110.338	62.5952	47.7431
Guinea-Bissau	0.35311	195.756	60.3584	135.398
Guyana	0.650812	325.814	61.6933	264.12
Haiti	0.448278	325.877	60.9144	264.962
Honduras	0.513037	147.974	61.386	86.588
Hungary	0.790755	614.964	61.0297	553.934
Iceland	0.876362	239.605	60.7411	178.864
India	0.575402	120.93	60.213	60.7165
Indonesia	0.656868	297.577	60.8308	236.746
Iran	0.697207	174.304	61.3239	112.98
Iraq	0.662626	154.268	60.9325	93.3351
Ireland	0.873754	308.171	62.1002	246.071
Israel	0.809012	270.882	60.1717	210.71
Italy	0.805774	309.655	60.5386	249.117
Jamaica	0.683263	353.125	62.22	290.905
Japan	0.871242	358.442	60.4394	298.003
Jordan	0.725307	205.946	60.4955	145.45
Kazakhstan	0.725144	261.661	60.9598	200.701
Kenya	0.523768	171.458	60.4155	111.042
Kiribati	0.527187	223.526	60.3385	163.187
Kuwait	0.846651	194.761	61.6928	133.068
Kyrgyzstan	0.603979	181.61	60.2165	121.394
Laos	0.489136	323.483	60.9914	262.491
Latvia	0.830664	380.023	61.7947	318.228
Lebanon	0.744746	236.396	60.4183	175.977
Lesotho	0.510393	328.575	61.1481	267.427
Liberia	0.352442	124.193	62.5258	61.6675
Libya	0.725771	332.656	60.5361	272.12
Lithuania	0.856484	380.337	60.1809	320.156
Luxembourg	0.884429	299.974	61.184	238.79
Macedonia	0.75063	404.983	61.6964	343.287
Madagascar	0.400247	193.534	61.6808	131.853
Malawi	0.384554	109.528	61.2873	48.2404
Malaysia	0.742524	418.705	61.3144	357.391
Maldives	0.650887	94.2208	61.716	32.5048
Mali	0.26858	164.238	62.4569	101.782
Malta	0.801585	292.116	61.1433	230.973
Marshall Islands	0.574091	299.615	60.4979	239.117
Mauritania	0.498945	152.11	60.2433	91.8663
Mauritius	0.71826	354.366	60.6916	293.674
Mexico	0.664575	223.11	61.3135	161.797
Micronesia (Federated States of)	0.587535	303.817	60.785	243.032
Moldova	0.732215	450.952	61.8132	389.139
Monaco	0.908263	551.882	61.8574	490.025
Mongolia	0.617622	207.228	60.6586	146.57
Montenegro	0.795801	378.799	60.6651	318.134
Morocco	0.562698	200.911	60.4482	140.463
Mozambique	0.326463	86.4212	62.4472	23.974
Myanmar	0.533901	286.477	60.1736	226.303
Namibia	0.617565	157.045	60.3897	96.6549
Nauru	0.625178	428.752	60.8124	367.939
Nepal	0.433175	103.547	60.785	42.7619
Netherlands	0.888464	444.075	60.4542	383.62
New Zealand	0.849442	390.262	60.7137	329.548
Nicaragua	0.523958	145.036	62.0777	82.9578
Niger	0.168073	110.275	97.8848	12.3904
Nigeria	0.503391	126.417	61.2741	65.1425
Niue	0.726222	281.494	60.3861	221.108
North Korea	0.569855	283.003	60.9006	222.102
Northern Mariana Islands	0.771535	358.917	60.3357	298.582
Norway	0.916133	369.371	61.7167	307.654
Oman	0.773392	81.0058	60.9533	20.0524
Pakistan	0.504029	154.077	60.1722	93.9045
Palau	0.754047	290.2	61.1978	229.002
Palestine	0.631012	342.54	61.1701	281.37
Panama	0.708865	272.381	61.2716	211.109
Papua New Guinea	0.417797	91.6518	62.0201	29.6317
Paraguay	0.635718	243.961	61.1466	182.814
Peru	0.662054	210.601	60.8209	149.78
Philippines	0.651219	342.334	60.5237	281.811
Poland	0.812043	522.536	61.1745	461.362
Portugal	0.744152	383.537	61.5835	321.954
Puerto Rico	0.825526	337.603	61.9566	275.646
Qatar	0.846861	232.784	61.3243	171.46
Republic of Congo	0.583075	242.565	60.5776	181.987
Romania	0.768454	504.854	61.585	443.269
Russia	0.808536	436.296	60.2298	376.066
Rwanda	0.435589	216.769	61.5949	155.174
Saint Kitts and Nevis	0.754987	370.59	60.4144	310.176
Saint Lucia	0.67251	244.762	61.9575	182.805
Saint Vincent and the Grenadines	0.637196	301.778	61.4362	240.342
Samoa	0.593393	221.439	61.4337	160.006
San Marino	0.888005	239.271	61.9562	177.315
Saudi Arabia	0.815143	190.229	60.9671	129.262
Senegal	0.408054	150.769	60.6504	90.1184
Serbia	0.792416	484.596	62.0619	422.534
Seychelles	0.730151	469.222	60.192	409.03
Sierra Leone	0.358666	119.426	60.1914	59.2343
Singapore	0.856098	272.389	61.467	210.922
Slovakia	0.810611	562.999	61.5797	501.419
Slovenia	0.842431	337.4	60.8292	276.571
Solomon Islands	0.42936	243.85	60.9084	182.942
Somalia	0.0776881	243.254	243.063	0.191618
South Africa	0.679627	262.561	60.2407	202.32
South Korea	0.886675	267.433	60.1845	207.249
South Sudan	0.278371	273.521	62.5937	210.927
Spain	0.769284	361.906	60.183	301.723
Sri Lanka	0.701535	109.543	60.2086	49.3345
St Helens	0.812215	92.139	60.664	31.475
Sudan	0.54195	174.142	60.2714	113.871
Suriname	0.633666	333.1	60.983	272.117
Sweden	0.88688	293.064	60.2918	232.772
Switzerland	0.933059	219.171	61.3894	157.781
Syria	0.623004	150.889	60.1758	90.7134
São Tomé and Príncipe	0.505414	231.19	60.1724	171.017
Taiwan (Province of China)	0.874747	503.495	60.4257	443.069
Tajikistan	0.541511	122.521	61.5186	61.0025
Tanzania	0.446568	220.3	61.5019	158.798
Thailand	0.682548	380.26	60.6734	319.587
Timor-Leste	0.444668	227.221	60.8349	166.386
Togo	0.408534	139.974	60.8065	79.1672
Tokelau	0.686426	240.725	60.207	180.518
Tonga	0.62635	163.213	62.0208	101.192
Trinidad and Tobago	0.768763	355.662	60.2366	295.425
Tunisia	0.682432	173.616	60.599	113.017
Turkmenistan	0.682161	140.912	60.2422	80.6697
Tuvalu	0.576621	263.31	60.2676	203.042
Türkiye	0.712693	299.816	61.8031	238.013
UK	0.859	335.263	60.536	274.727
USA	0.862448	315.592	61.6875	253.905
Uganda	0.423261	252.536	60.1723	192.363
Ukraine	0.760774	397.569	60.8608	336.708
United Arab Emirates	0.849318	264.333	61.5221	202.811
United States Virgin Islands	0.821831	330.769	60.7735	269.995
Uruguay	0.719283	598.78	60.1716	538.608
Uzbekistan	0.662622	131.069	60.669	70.4004
Vanuatu	0.473101	252.448	60.5521	191.896
Venezuela	0.596513	254.939	60.6874	194.252
Vietnam	0.627934	299.876	60.4223	239.454
Yemen	0.450376	169.247	60.2711	108.976
Zambia	0.505949	329.217	62.071	267.146
Zimbabwe	0.473819	333.742	60.8748	272.867
CRC, colorectal cancer; DALYs, disability-adjusted life years; SDI, Socio-demographic Index.
